# Supplementary material for: Analysis of the genomic architecture of a complex trait locus in hypertensive rat models links Tmem63c to kidney damage
Source: eLife. 2019 Mar 22;8:e42068. doi: 10.7554/eLife.42068 (PMC6478434; doi:10.7554/eLife.42068)
Supplement: Figure 1—source data 1. [file elife-42068-fig1-data1.xlsx]

## Sheet: Parental
Albuminuria (UAE)
Figure 1A+F
animal no.	rat strain	sex	age	Urine	UAE	UAE
				(ml)	(mg/l)	(mg/24h)
05/129	MWF	male	week 8	7.03	3680	25.8704
05/130	MWF	male	week 8	5.18	6940	35.9492
05/131	MWF	male	week 8	7.79	1920	14.9568
05/132	MWF	male	week 8	10.13	895	9.06635
05/133	MWF	male	week 8	7.7	3440	26.488
05/142	MWF	male	week 8	9.39	2020	18.9678
05/143	MWF	male	week 8	8.78	1560	13.6968
05/144	MWF	male	week 8	10.86	1550	16.833
05/145	MWF	male	week 8	6.87	1070	7.3509
05/146	MWF	male	week 8	8.98	3450	30.981
05/147	MWF	male	week 8	5.81	2730	15.8613
05/168	MWF	male	week 8	7.05	1930	13.6065
05/169	MWF	male	week 8	9.02	1700	15.334
05/170	MWF	male	week 8	6.75	1245	8.40375
05/171	MWF	male	week 8	5.03	2320	11.6696
05/172	MWF	male	week 8	6.1	1930	11.773
05/173	MWF	male	week 8	4.65	4260	19.809
2/05/361	MWF	male	week 8	11.26	2660	29.9516
05/777	SHR	male	week 8	3.65	61.5	0.224475
05/778	SHR	male	week 8	4.74	20.5	0.09717
2/05/130	SHR	male	week 8	7.06	47.4	0.334644
2/05/131	SHR	male	week 8	5.67	94.5	0.535815
2/05/132	SHR	male	week 8	8.77	40.6	0.356062
2/05/133	SHR	male	week 8	5.86	35.5	0.20803
2/05/120	SHR	male	week 8	5.81	44.8	0.260288
2/05/121	SHR	male	week 8	6.58	55.5	0.36519
2/05/122	SHR	male	week 8	7.36	8.95	0.065872
2/05/123	SHR	male	week 8	7.53	116	0.87348

## Sheet: Consomic
Albuminuria (UAE)
Figure 1F
animal no.	rat strain	sex	age	Urine	UAE	UAE
				(ml)	(mg/l)	(mg/24h)
5/04/680	MWF-6SHR	male	week 8	7	64	0.448
5/04/681	MWF-6SHR	male	week 8	7.87	158.5	1.2474
5/04/713	MWF-6SHR	male	week 8	8.16	33.1	0.270096
5/04/714	MWF-6SHR	male	week 8	5.55	118.5	0.657675
5/04/715	MWF-6SHR	male	week 8	5.86	62.5	0.36625
5/04/717	MWF-6SHR	male	week 8	8.97	34.7	0.311259
5/04/718	MWF-6SHR	male	week 8	9.78	51.5	0.50367
5/04/719	MWF-6SHR	male	week 8	8.2	45	0.369
5/04/720	MWF-6SHR	male	week 8	4.88	60.5	0.29524
5/04/721	MWF-6SHR	male	week 8	8.32	56.25	0.468
5/04/725	MWF-6SHR	male	week 8	4.19	265	1.11035
5/04/727	MWF-6SHR	male	week 8	7.79	120.5	0.938695
5/04/729	MWF-6SHR	male	week 8	9.79	131.5	1.28739
5/04/726	MWF-6SHR	male	week 8	5.7	63	0.3591
5/04/728	MWF-6SHR	male	week 8	6.17	224	1.38208
05/313	MWF-6SHR	male	week 8	4.91	98	0.48118
05/314	MWF-6SHR	male	week 8	6.96	302.5	2.1054
05/315	MWF-6SHR	male	week 8	10.65	66	0.7029
05/316	MWF-6SHR	male	week 8	5.09	46.5	0.236685

## Sheet: Congenics
Albuminuria (UAE)
Figure 1F
animal no.	rat strain	sex	age	Urine	UAE	UAE
				(ml)	(mg/l)	(mg/24h)
3/05/418	MWF.SHR-(D6Rat1-D6Rat30)	male	week 8	6	114.5	0.687
3/05/419	MWF.SHR-(D6Rat1-D6Rat30)	male	week 8	17.6	49.5	0.8712
3/05/420	MWF.SHR-(D6Rat1-D6Rat30)	male	week 8	8.2	189.5	1.5539
3/05/421	MWF.SHR-(D6Rat1-D6Rat30)	male	week 8	8	104	0.832
3/05/422	MWF.SHR-(D6Rat1-D6Rat30)	male	week 8	12.7	72.5	0.92075
3/05/423	MWF.SHR-(D6Rat1-D6Rat30)	male	week 8	8.9	115	1.0235
3/05/424	MWF.SHR-(D6Rat1-D6Rat30)	male	week 8	10.2	102	1.0404
3/05/425	MWF.SHR-(D6Rat1-D6Rat30)	male	week 8	8.3	74	0.6142
4/05/129	MWF.SHR-(D6Rat1-D6Rat106)	male	week 8	4.7	352	1.6544
4/05/130	MWF.SHR-(D6Rat1-D6Rat106)	male	week 8	5.7	550	3.135
4/05/131	MWF.SHR-(D6Rat1-D6Rat106)	male	week 8	7.3	500	3.65
4/05/132	MWF.SHR-(D6Rat1-D6Rat106)	male	week 8	7.4	293	2.1682
4/05/133	MWF.SHR-(D6Rat1-D6Rat106)	male	week 8	6.8	194	1.3192
4/05/568	MWF.SHR-(D6Rat1-D6Rat106)	male	week 8	6.7	236	1.5812
5/05/117	MWF.SHR-(D6Rat1-D6Rat106)	male	week 8	8.84	120	1.0608
5/05/118	MWF.SHR-(D6Rat1-D6Rat106)	male	week 8	8.99	35.2	0.316448
5/05/119	MWF.SHR-(D6Rat1-D6Rat106)	male	week 8	7.92	106	0.83952
5/05/120	MWF.SHR-(D6Rat1-D6Rat106)	male	week 8	9.36	107	1.00152
4/06/089	MWF.SHR-(D6Rat1-D6Mit8)	male	week 8	8.84	26.5	0.23426
4/06/091	MWF.SHR-(D6Rat1-D6Mit8)	male	week 8	11.65	28.5	0.332025
4/06/296	MWF.SHR-(D6Rat1-D6Mit8)	male	week 8	11.94	55.5	0.66267
4/06/573	MWF.SHR-(D6Rat1-D6Mit8)	male	week 8	6.83	335	2.28805
4/06/576	MWF.SHR-(D6Rat1-D6Mit8)	male	week 8	6.05	575	3.47875
4/06/577	MWF.SHR-(D6Rat1-D6Mit8)	male	week 8	6.28	500	3.14
4/06/578	MWF.SHR-(D6Rat1-D6Mit8)	male	week 8	30.98	26	0.80548
4/06/580	MWF.SHR-(D6Rat1-D6Mit8)	male	week 8	11.14	76	0.84664
4/06/583	MWF.SHR-(D6Rat1-D6Mit8)	male	week 8	5.6	248	1.3888
4/06/596	MWF.SHR-(D6Rat1-D6Mit8)	male	week 8	10.75	50	0.5375
2007/000/0565	MWF.SHR-(D6Rat1-D6Mit8)	male	week 8	16.34	78	1.27452
2007/000/0566	MWF.SHR-(D6Rat1-D6Mit8)	male	week 8	16.51	57.5	0.949325
2007/000/0567	MWF.SHR-(D6Rat1-D6Mit8)	male	week 8	13.82	105.5	1.45801
2007/000/0568	MWF.SHR-(D6Rat1-D6Mit8)	male	week 8	13.53	102.5	1.38682
2007/000/0628	MWF.SHR-(D6Rat1-D6Mit8)	male	week 8	12.61	165.5	2.08696
2007/000/0629	MWF.SHR-(D6Rat1-D6Mit8)	male	week 8	13.02	110	1.4322
2007/000/0630	MWF.SHR-(D6Rat1-D6Mit8)	male	week 8	6.48	213	1.38024
3/07/774	MWF.SHR-(D6Rat1-D6Mit8)	male	week 8	6.79	680	4.6172
G6/07/302	MWF.SHR-(D6Rat1-D6Rat121)	male	week 8	12.36	142.5	1.7613
G6/07/313	MWF.SHR-(D6Rat1-D6Rat121)	male	week 8	12.39	390	4.8321
G6/07/438	MWF.SHR-(D6Rat1-D6Rat121)	male	week 8	8.74	242.5	2.11945
G6/07/441	MWF.SHR-(D6Rat1-D6Rat121)	male	week 8	9.92	435	4.3152
G6/07/693	MWF.SHR-(D6Rat1-D6Rat121)	male	week 8	7.53	65.5	0.493215
G6/07/763	MWF.SHR-(D6Rat1-D6Rat121)	male	week 8	8.18	715	5.8487
G6/07/775	MWF.SHR-(D6Rat1-D6Rat121)	male	week 8	11.57	60.5	0.699985
G08/439	MWF.SHR-(D6Rat1-D6Rat121)	male	week 8	10.55	68.1	0.718455
G08/440	MWF.SHR-(D6Rat1-D6Rat121)	male	week 8	7.3	184.6	1.34758
G08/441	MWF.SHR-(D6Rat1-D6Rat121)	male	week 8	4.93	166.2	0.819366
G08/442	MWF.SHR-(D6Rat1-D6Rat121)	male	week 8	5.46	45	0.2457
G08/443	MWF.SHR-(D6Rat1-D6Rat121)	male	week 8	4.77	255.2	1.2173
G08/444	MWF.SHR-(D6Rat1-D6Rat121)	male	week 8	2.61	91.8	0.239598
G08/445	MWF.SHR-(D6Rat1-D6Rat121)	male	week 8	9.21	112.3	1.03428
G08/446	MWF.SHR-(D6Rat1-D6Rat121)	male	week 8	8.56	55.45	0.474652
G08/447	MWF.SHR-(D6Rat1-D6Rat121)	male	week 8	10.25	46	0.4715
G08/452	MWF.SHR-(D6Rat1-D6Rat121)	male	week 8	8.95	71.35	0.638582
G08/453	MWF.SHR-(D6Rat1-D6Rat121)	male	week 8	10.2	79.5	0.8109
G08/454	MWF.SHR-(D6Rat1-D6Rat121)	male	week 8	10.7	29.05	0.310835
G08/455	MWF.SHR-(D6Rat1-D6Rat121)	male	week 8	9.94	106.75	1.0611
G08/456	MWF.SHR-(D6Rat1-D6Rat121)	male	week 8	10.94	160.95	1.76079
G08/457	MWF.SHR-(D6Rat1-D6Rat121)	male	week 8	10.03	81.2	0.814436
G08/462	MWF.SHR-(D6Rat1-D6Rat121)	male	week 8	5.53	62	0.34286
G08/463	MWF.SHR-(D6Rat1-D6Rat121)	male	week 8	6.33	63.15	0.39974
G08/464	MWF.SHR-(D6Rat1-D6Rat121)	male	week 8	8.04	124.3	0.999372
G08/465	MWF.SHR-(D6Rat1-D6Rat121)	male	week 8	6.66	124.3	0.827838
G08/466	MWF.SHR-(D6Rat1-D6Rat121)	male	week 8	6.63	227.2	1.50634
G08/467	MWF.SHR-(D6Rat1-D6Rat121)	male	week 8	7.75	89.15	0.690913
G08/468	MWF.SHR-(D6Rat1-D6Rat121)	male	week 8	6.36	66.1	0.420396
G1/08/556	MWF.SHR-(D6Rat1-D6Mgh4)	male	week 8	13.07	155.8	2.03631
G1/08/753	MWF.SHR-(D6Rat1-D6Mgh4)	male	week 8	10.21	257	2.62397
G2/08/504	MWF.SHR-(D6Rat1-D6Mgh4)	male	week 8	15.6	255	3.978
G2/08/505	MWF.SHR-(D6Rat1-D6Mgh4)	male	week 8	10.2	62.9	0.64158
G2/08/506	MWF.SHR-(D6Rat1-D6Mgh4)	male	week 8	19.64	30.9	0.606876
G2/08/507	MWF.SHR-(D6Rat1-D6Mgh4)	male	week 8	32.81	33.2	1.08929
G2/08/508	MWF.SHR-(D6Rat1-D6Mgh4)	male	week 8	13.11	186	2.43846
G2/08/514	MWF.SHR-(D6Rat1-D6Mgh4)	male	week 8	10.42	117	1.21914
G2/08/515	MWF.SHR-(D6Rat1-D6Mgh4)	male	week 8	15.79	73.2	1.15583
G2/08/516	MWF.SHR-(D6Rat1-D6Mgh4)	male	week 8	21.85	104	2.2724
G2/08/517	MWF.SHR-(D6Rat1-D6Mgh4)	male	week 8	8.74	165	1.4421
G2/08/518	MWF.SHR-(D6Rat1-D6Mgh4)	male	week 8	30.94	16.2	0.501228
G2/08/524	MWF.SHR-(D6Rat1-D6Mgh4)	male	week 8	9.23	65.9	0.608257
G2/08/525	MWF.SHR-(D6Rat1-D6Mgh4)	male	week 8	22.25	63.4	1.41065
G2/08/526	MWF.SHR-(D6Rat1-D6Mgh4)	male	week 8	4.14	668	2.76552
G2/08/527	MWF.SHR-(D6Rat1-D6Mgh4)	male	week 8	10.7	98.7	1.05609
G2/08/799	MWF.SHR-(D6Rat1-D6Mgh4)	male	week 8	13.23	128	1.69344
G2/08/800	MWF.SHR-(D6Rat1-D6Mgh4)	male	week 8	8.17	141	1.15197
G2/08/802	MWF.SHR-(D6Rat1-D6Mgh4)	male	week 8	6.31	189	1.19259
G2/08/803	MWF.SHR-(D6Rat1-D6Mgh4)	male	week 8	4.03	251	1.01153
G2/08/877	MWF.SHR-(D6Rat1-D6Mgh4)	male	week 8	13.9	25.7	0.35723
G2/08/878	MWF.SHR-(D6Rat1-D6Mgh4)	male	week 8	10.3	24.7	0.25441
G2/08/879	MWF.SHR-(D6Rat1-D6Mgh4)	male	week 8	5.8	127	0.7366
G2/08/880	MWF.SHR-(D6Rat1-D6Mgh4)	male	week 8	6.8	684	4.6512
G6/07/649	MWF.SHR-(D6Rat1-D6Rat81)	male	week 8	12.54	1030	12.9162
G6/07/658	MWF.SHR-(D6Rat1-D6Rat81)	male	week 8	8.31	3260	27.0906
G6/07/659	MWF.SHR-(D6Rat1-D6Rat81)	male	week 8	8.64	3180	27.4752
G6/07/883	MWF.SHR-(D6Rat1-D6Rat81)	male	week 8	10.67	2480	26.4616
G6/07/887	MWF.SHR-(D6Rat1-D6Rat81)	male	week 8	9.45	2620	24.759
G08/011	MWF.SHR-(D6Rat1-D6Rat81)	male	week 8	11.36	3180	36.1248
G08/358	MWF.SHR-(D6Rat1-D6Rat81)	male	week 8	12.32	1743.5	21.4799
G08/359	MWF.SHR-(D6Rat1-D6Rat81)	male	week 8	11.73	312.9	3.67032
G08/360	MWF.SHR-(D6Rat1-D6Rat81)	male	week 8	10.24	936.5	9.58976
G08/514	MWF.SHR-(D6Rat1-D6Rat81)	male	week 8	9.03	1379	12.4524
G08/515	MWF.SHR-(D6Rat1-D6Rat81)	male	week 8	6.57	2777	18.2449
G08/813	MWF.SHR-(D6Rat1-D6Rat81)	male	week 8	9.84	1736	17.0822
G08/814	MWF.SHR-(D6Rat1-D6Rat81)	male	week 8	14.71	2353	34.6126
G08/815	MWF.SHR-(D6Rat1-D6Rat81)	male	week 8	12.96	1027	13.3099
G08/819	MWF.SHR-(D6Rat1-D6Rat81)	male	week 8	8.87	1009.5	8.95426
G08/820	MWF.SHR-(D6Rat1-D6Rat81)	male	week 8	10.68	524	5.59632
G08/835	MWF.SHR-(D6Rat1-D6Rat81)	male	week 8	10.2	3207	32.7114
G08/836	MWF.SHR-(D6Rat1-D6Rat81)	male	week 8	8.82	2738.5	24.1536
G08/888	MWF.SHR-(D6Rat1-D6Rat81)	male	week 8	12.93	982.5	12.7037
G08/889	MWF.SHR-(D6Rat1-D6Rat81)	male	week 8	9.24	1580	14.5992
G08/890	MWF.SHR-(D6Rat1-D6Rat81)	male	week 8	6.81	2069	14.0899
G08/891	MWF.SHR-(D6Rat1-D6Rat81)	male	week 8	6.26	1765	11.0489
G08/892	MWF.SHR-(D6Rat1-D6Rat81)	male	week 8	9.38	1255	11.7719
G08/893	MWF.SHR-(D6Rat1-D6Rat81)	male	week 8	13.44	1159	15.577
G08/894	MWF.SHR-(D6Rat1-D6Rat81)	male	week 8	16.73	959	16.0441
6/05/564	MWF.SHR-(D6Rat1-D6Rat115)	male	week 8	10.06	2265	22.7859
6/05/566	MWF.SHR-(D6Rat1-D6Rat115)	male	week 8	8.79	1880	16.5252
7/05/284	MWF.SHR-(D6Rat1-D6Rat115)	male	week 8	10.8	2120	22.896
7/05/285	MWF.SHR-(D6Rat1-D6Rat115)	male	week 8	6.7	2020	13.534
7/05/295	MWF.SHR-(D6Rat1-D6Rat115)	male	week 8	8.6	1710	14.706
7/05/296	MWF.SHR-(D6Rat1-D6Rat115)	male	week 8	7.5	2665	19.9875
7/05/988	MWF.SHR-(D6Rat1-D6Rat115)	male	week 8	10	1690	16.9
7/05/989	MWF.SHR-(D6Rat1-D6Rat115)	male	week 8	9.9	2140	21.186
7/05/990	MWF.SHR-(D6Rat1-D6Rat115)	male	week 8	8.3	1775	14.7325
06/122	MWF.SHR-(D6Rat1-D6Rat115)	male	week 8	10.4	1795	18.668
3/05/717	MWF.SHR-(D6Rat1-D6Rat184)	male	week 8	10.93	4520	49.4036
06/914	MWF.SHR-(D6Rat1-D6Rat184)	male	week 8	9.9	1310	12.969
06/915	MWF.SHR-(D6Rat1-D6Rat184)	male	week 8	10	3625	36.25
2/06/726	MWF.SHR-(D6Rat1-D6Rat184)	male	week 8	6.5	2050	13.325
2/06/727	MWF.SHR-(D6Rat1-D6Rat184)	male	week 8	8.9	720	6.408
2/06/735	MWF.SHR-(D6Rat1-D6Rat184)	male	week 8	8.8	2000	17.6
2/06/737	MWF.SHR-(D6Rat1-D6Rat184)	male	week 8	7.3	965	7.0445
4/05/603	MWF.SHR-(D6Rat1-D6Rat184)	male	week 8	7.65	5650	43.2225
4/05/604	MWF.SHR-(D6Rat1-D6Rat184)	male	week 8	10.74	2960	31.7904
4/05/605	MWF.SHR-(D6Rat1-D6Rat184)	male	week 8	10.92	2185	23.8602
2007/000/0633	MWF.SHR-(D6Rat1-D6Rat184)	male	week 8	3.04	2460	7.4784
G2/08/014	MWF.SHR-(D6Rat1-D6Rat184)	male	week 8	17.4	1633	28.4142
G2/08/015	MWF.SHR-(D6Rat1-D6Rat184)	male	week 8	12.21	680	8.3028
G2/08/016	MWF.SHR-(D6Rat1-D6Rat184)	male	week 8	9.42	811	7.63962
G2/08/017	MWF.SHR-(D6Rat1-D6Rat184)	male	week 8	12.74	610	7.7714
G2/08/018	MWF.SHR-(D6Rat1-D6Rat184)	male	week 8	10.25	1555	15.9388
G2/08/019	MWF.SHR-(D6Rat1-D6Rat184)	male	week 8	10.85	1320	14.322
