# Supplementary material for: Analysis of the genomic architecture of a complex trait locus in hypertensive rat models links Tmem63c to kidney damage
Source: eLife. 2019 Mar 22;8:e42068. doi: 10.7554/eLife.42068 (PMC6478434; doi:10.7554/eLife.42068)
Supplement: Figure 1—source data 2. [file elife-42068-fig1-data2.xlsx]

## Sheet: Glomerular density
Glomerular density				G	number of glomeruli counted in F fields of the kidney
				F	number of fields counted
Fig. 1F,J				A	area
				D	average diameter of the glomeruli
				T	section thickness
				=G/FA(D+T)	glomerular density
									glomerular density
animal no.	rat strain	sex	age	G	F	A	D	T	=G/FA(D+T)
						(µm²)	(µm)	(µm)	(/mm³)
12/1573	SHR	male	week 4	308	24	591450	66.0571	5	305.361
12/1574	SHR	male	week 4	241	22	591450	66.7191	5	258.251
12/1575	SHR	male	week 4	99	9	591450	65.4523	5	263.985
12/1576	SHR	male	week 4	294	26	591450	66.6699	5	266.759
12/1577	SHR	male	week 4	238	22	591450	65.5107	5	259.407
11/2838	SHR	male	week 4	233	25	591450	69.1045	5	212.644
11/2832	SHR	male	week 4	294	26	591450	70.8088	5	252.195
11/2831	SHR	male	week 4	163	18	591450	66.2126	5	215.001
12/2634	SHR	male	week 4	314	24	591450	64.4969	5	318.299
12/2633	SHR	male	week 4	295	24	591450	64.6167	5	298.524
13/096	SHR	male	week 4	263	24	591450	64.9561	5	264.851
12/1623	MWF	male	week 4	173	23	591450	77.7566	5	153.673
12/1624	MWF	male	week 4	65	8	591450	73.1173	5	175.857
12/1625	MWF	male	week 4	83	11	591450	72.0306	5	165.617
11/1863	MWF	male	week 4	184	23	591450	73.3382	5	172.663
11/1862	MWF	male	week 4	228	24	591450	72.8372	5	206.357
12/2361	MWF	male	week 4	214	24	591450	68.9373	5	203.902
12/2430	MWF	male	week 4	210	24	591450	71.4599	5	193.489
12/2362	MWF	male	week 4	205	23	591450	68.9302	5	203.839
12/2431	MWF	male	week 4	183	24	591450	76.8401	5	157.527
13/035	MWF	male	week 4	176	24	591450	76.0095	5	153.055
13/036	MWF	male	week 4	211	24	591450	81.1216	5	172.6
12/1715	MWF-6SHR	m	4. Woche	212	21	591450	68.5276	5	232.139
12/1716	MWF-6SHR	m	4. Woche	263	26	591450	67.76	5	235.056
12/2222	MWF-6SHR	m	4. Woche	275	26	591450	64.4361	5	257.547
12/2223	MWF-6SHR	m	4. Woche	249	23	591450	68.0317	5	250.635
12/2224	MWF-6SHR	m	4. Woche	277	26	591450	66.0345	5	253.582
12/2225	MWF-6SHR	m	4. Woche	294	26	591450	67.8644	5	262.386
12/2397	MWF-6SHR	m	4. Woche	229	24	591450	70.17	5	214.616
12/2398	MWF-6SHR	m	4. Woche	261	25	591450	67.7014	5	242.795
13/147	MWF-6SHR	m	4. Woche	248	24	591450	66.2983	5	245.044
13/148	MWF-6SHR	m	4. Woche	274	24	591450	66.7112	5	269.175
13/149	MWF-6SHR	m	4. Woche	232	24	591450	67.7095	5	224.785
12/046	MWF.SHR-(D6Rat1-D6Mit8)	m	4. Woche	284	26	591450	70.1189	5	245.854
12/047	MWF.SHR-(D6Rat1-D6Mit8)	m	4. Woche	279	25	591450	68.9465	5	255.17
12/049	MWF.SHR-(D6Rat1-D6Mit8)	m	4. Woche	265	23	591450	70.1498	5	259.222
12/050	MWF.SHR-(D6Rat1-D6Mit8)	m	4. Woche	253	25	591450	66.7789	5	238.378
12/048	MWF.SHR-(D6Rat1-D6Mit8)	m	4. Woche	215	20	591450	65.9193	5	256.287
12/2243	MWF.SHR-(D6Rat1-D6Mit8)	m	4. Woche	248	23	591450	65.2711	5	259.436
12/2557	MWF.SHR-(D6Rat1-D6Rat121)	m	4. Woche	267	25	591450	66.8526	5	251.311
12/2558	MWF.SHR-(D6Rat1-D6Rat121)	m	4. Woche	261	24	591450	66.2849	5	257.937
12/2562	MWF.SHR-(D6Rat1-D6Rat121)	m	4. Woche	218	23	591450	67.9683	5	219.622
12/2559	MWF.SHR-(D6Rat1-D6Rat121)	m	4. Woche	249	24	591450	66.8507	5	244.14
12/2560	MWF.SHR-(D6Rat1-D6Rat121)	m	4. Woche	224	24	591450	66.1697	5	221.73
12/2561	MWF.SHR-(D6Rat1-D6Rat121)	m	4. Woche	284	24	591450	65.7954	5	282.608
11/2153	MWF.SHR-(D6Rat1-D6Mgh4)	m	4. Woche	243	24	591450	70.7224	5	226.075
11/2154	MWF.SHR-(D6Rat1-D6Mgh4)	m	4. Woche	269	24	591450	70.3326	5	251.559
11/2152	MWF.SHR-(D6Rat1-D6Mgh4)	m	4. Woche	265	25	591450	67.9337	5	245.731
12/2419	MWF.SHR-(D6Rat1-D6Mgh4)	m	4. Woche	259	24	591450	66.3454	5	255.744
12/2421	MWF.SHR-(D6Rat1-D6Mgh4)	m	4. Woche	259	25	591450	67.0251	5	243.197
12/2422	MWF.SHR-(D6Rat1-D6Mgh4)	m	4. Woche	245	24	591450	68.5322	5	234.725
12/2423	MWF.SHR-(D6Rat1-D6Mgh4)	m	4. Woche	259	24	591450	64.9597	5	260.809
12/2424	MWF.SHR-(D6Rat1-D6Mgh4)	m	4. Woche	267	25	591450	64.2713	5	260.675
13/127	MWF.SHR-(D6Rat1-D6Mgh4)	m	4. Woche	240	24	591450	66.7594	5	235.615
13/128	MWF.SHR-(D6Rat1-D6Mgh4)	m	4. Woche	236	24	591450	68.1794	5	227.192
13/129	MWF.SHR-(D6Rat1-D6Mgh4)	m	4. Woche	231	23	591450	69.0877	5	229.203
12/3457	MWF.SHR-(D6Rat1-D6Rat81)	m	4. Woche	196	24	591450	77.5564	5	167.254
12/3458	MWF.SHR-(D6Rat1-D6Rat81)	m	4. Woche	195	24	591450	71.8501	5	178.756
12/3459	MWF.SHR-(D6Rat1-D6Rat81)	m	4. Woche	166	24	591450	74.9048	5	146.355
12/3460	MWF.SHR-(D6Rat1-D6Rat81)	m	4. Woche	175	24	591450	69.7698	5	164.886
12/3461	MWF.SHR-(D6Rat1-D6Rat81)	m	4. Woche	217	25	591450	72.5046	5	189.354
12/3462	MWF.SHR-(D6Rat1-D6Rat81)	m	4. Woche	224	24	591450	71.6704	5	205.822
13/001	MWF.SHR-(D6Rat1-D6Rat81)	m	4. Woche	239	24	591450	71.0384	5	221.43
13/002	MWF.SHR-(D6Rat1-D6Rat81)	m	4. Woche	192	24	591450	71.5923	5	176.598
13/003	MWF.SHR-(D6Rat1-D6Rat81)	m	4. Woche	239	24	591450	72.0197	5	218.609
13/145	MWF.SHR-(D6Rat1-D6Rat81)	m	4. Woche	180	24	591450	72.6308	5	163.346
13/146	MWF.SHR-(D6Rat1-D6Rat81)	m	4. Woche	206	24	591450	71.3081	5	190.181

## Sheet: Nephron number
Nephron number
Fig. 1K
animal no.	rat strain	sex	age	organ	nephron number
5/06/212	MWF	male	week 4	kidney	29448.2
5/06/213	MWF	male	week 4	kidney	25799.8
5/06/211	MWF	male	week 4	kidney	24425.6
5/06/233	MWF	male	week 4	kidney	29753.6
5/06/232	MWF	male	week 4	kidney	24726.6
5/06/210	MWF	male	week 4	kidney	22721.1
5/06/231	MWF	male	week 4	kidney	32320.2
1	SHR	male	week 4	kidney	35022.9
2	SHR	male	week 4	kidney	30294.6
3	SHR	male	week 4	kidney	33127.6
4	SHR	male	week 4	kidney	46945.3
5	SHR	male	week 4	kidney	39544.5
6	SHR	male	week 4	kidney	41440.4
7	SHR	male	week 4	kidney	32478.8
