# Supplementary material for: Analysis of the genomic architecture of a complex trait locus in hypertensive rat models links Tmem63c to kidney damage
Source: eLife. 2019 Mar 22;8:e42068. doi: 10.7554/eLife.42068 (PMC6478434; doi:10.7554/eLife.42068)
Supplement: Figure 2—source data 1. [file elife-42068-fig2-data1.xlsx]

## Sheet: Parental
Mean Arterial Pressure (MAP)
Figure 2
animal no.	rat strain	sex	age	MAP
				(mmHg)
12/2005	SHR	male	week 14	162.7
12/2006	SHR	male	week 14	166.4
12/2007	SHR	male	week 14	161.3
12/2008	SHR	male	week 14	156.8
12/2010	SHR	male	week 14	163.4
12/2056	SHR	male	week 14	160.5
12/2057	SHR	male	week 14	152.2
12/3439	SHR	male	week 14	157.4
12/3440	SHR	male	week 14	158.9
11/2367	MWF	male	week 14	131.843
11/2368	MWF	male	week 14	127.797
11/2369	MWF	male	week 14	127.976
11/2371	MWF	male	week 14	147.185
11/2372	MWF	male	week 14	117.32
11/2373	MWF	male	week 14	136.971
11/2374	MWF	male	week 14	126.997

## Sheet: Consomic
Mean Arterial Pressure (MAP)
Figure 2
animal no.	rat strain	sex	age	MAP
				(mmHg)
11/2577	MWF-6SHR	male	week 14	123.309
11/2579	MWF-6SHR	male	week 14	130.396
11/2632	MWF-6SHR	male	week 14	131.869
11/2634	MWF-6SHR	male	week 14	118.007
11/2635	MWF-6SHR	male	week 14	135.331
11/2636	MWF-6SHR	male	week 14	124.705

## Sheet: Congenics
Mean Arterial Pressure (MAP)
Figure 2
animal no.	rat strain	sex	age	MAP
				(mmHg)
11/3529	MWF.SHR-(D6Rat1-D6Mgh4)	male	week 14	122.7
11/3530	MWF.SHR-(D6Rat1-D6Mgh4)	male	week 14	121.9
12/162	MWF.SHR-(D6Rat1-D6Mgh4)	male	week 14	134.2
12/163	MWF.SHR-(D6Rat1-D6Mgh4)	male	week 14	131.3
12/164	MWF.SHR-(D6Rat1-D6Mgh4)	male	week 14	132.8
12/257	MWF.SHR-(D6Rat1-D6Mgh4)	male	week 14	120.944
12/258	MWF.SHR-(D6Rat1-D6Mgh4)	male	week 14	120.168
12/259	MWF.SHR-(D6Rat1-D6Mgh4)	male	week 14	111.545
11/2459	MWF.SHR-(D6Rat1-D6Rat81)	male	week 14	127.656
11/2460	MWF.SHR-(D6Rat1-D6Rat81)	male	week 14	130.787
11/2461	MWF.SHR-(D6Rat1-D6Rat81)	male	week 14	118.85
11/2462	MWF.SHR-(D6Rat1-D6Rat81)	male	week 14	123.092
11/2463	MWF.SHR-(D6Rat1-D6Rat81)	male	week 14	131.49
11/2464	MWF.SHR-(D6Rat1-D6Rat81)	male	week 14	143.777
11/2465	MWF.SHR-(D6Rat1-D6Rat81)	male	week 14	123.818
11/2871	MWF.SHR-(D6Rat1-D6Rat81)	male	week 14	129.6
