# Supplementary material for: Analysis of the genomic architecture of a complex trait locus in hypertensive rat models links Tmem63c to kidney damage
Source: eLife. 2019 Mar 22;8:e42068. doi: 10.7554/eLife.42068 (PMC6478434; doi:10.7554/eLife.42068)
Supplement: Figure 4—source data 1. [file elife-42068-fig4-data1.xlsx]

## Sheet: Papln
qPCR - Papln		Papln-68F = GTGTGTGGTGGCTGGAGAC
Fig. 4a		Papln-178R = TGGATCAACAGTGTGCCATC
Animal no.	Rat strain	Sex	Organ	Age	PBGD	Papln	Papln-PBGD	deltadelta	2 squared -N	Fold Change	Fold Change
					Cq	Cq	Cq	DDCq	DDCq	(column J:K)	mean value
G1/09/733	SHR	male	glomeruli	week 4	25.2693	26.5306	1.26124	0.136099	0.909976	1.04403	1
G1/09/734	SHR	male	glomeruli	week 4	25.3842	26.739	1.35475	0.229603	0.85287	0.978511
G1/09/736	SHR	male	glomeruli	week 4	25.3048	26.2929	0.988176	-0.136969	1.09959	1.26158
G1/09/742	SHR	male	glomeruli	week 4	25.4439	26.5691	1.12514	0	1	1.14732
G1/09/743	SHR	male	glomeruli	week 4	24.6906	26.3395	1.64894	0.52379	0.695542	0.798006
G1/09/796	SHR	male	glomeruli	week 4	25.6379	26.9631	1.3252	0.20006	0.870514	0.998755
09/2942	SHR	male	glomeruli	week 4	26.1107	28.0208	1.91016	0.785015	0.580346	0.66584
G1/09/686	SHR	male	glomeruli	week 4	26.5483	27.7265	1.1781	0.0529594	0.963957	1.10596
13/845	MWF-6SHR	male	glomeruli	week 4	25.5942	25.8938	0.299576	-0.825569	1.77223	2.03331	1.70805
13/846	MWF-6SHR	male	glomeruli	week 4	26.3322	26.77	0.437815	-0.68733	1.6103	1.84752
13/847	MWF-6SHR	male	glomeruli	week 4	25.8276	26.2214	0.393787	-0.731358	1.6602	1.90477
13/848	MWF-6SHR	male	glomeruli	week 4	26.2345	27.0635	0.828989	-0.296156	1.22787	1.40875
09/3753	MWF-6SHR	male	glomeruli	week 4	25.9093	26.6949	0.785574	-0.339571	1.26538	1.45179
09/3754	MWF-6SHR	male	glomeruli	week 4	25.1984	25.5478	0.349409	-0.775736	1.71206	1.96428
09/3755	MWF-6SHR	male	glomeruli	week 4	25.4883	26.2373	0.748955	-0.37619	1.29791	1.48911
09/3045	MWF-6SHR	male	glomeruli	week 4	26.4139	27.0913	0.67734	-0.447805	1.36396	1.5649
10/3385	MWF	male	glomeruli	week 4	25.5419	26.3615	0.819668	-0.305477	1.23583	1.41788	1.77548
10/3389	MWF	male	glomeruli	week 4	25.9948	26.6479	0.653093	-0.472052	1.38708	1.59142
10/3390	MWF	male	glomeruli	week 4	25.3785	26.0679	0.689438	-0.435707	1.35257	1.55183
09/3448	MWF	male	glomeruli	week 4	25.7551	26.4001	0.644983	-0.480162	1.3949	1.60039
09/3450	MWF	male	glomeruli	week 4	25.5888	26.2869	0.698092	-0.427053	1.34448	1.54255
09/3453	MWF	male	glomeruli	week 4	25.197	25.5598	0.362814	-0.762331	1.69623	1.94611
09/1620	MWF	male	glomeruli	week 4	25.1483	25.2215	0.0731812	-1.05196	2.07335	2.37879
10/3392	MWF	male	glomeruli	week 4	25.8945	26.0969	0.202465	-0.92268	1.89563	2.17489
11/1395	SHR	male	glomeruli	week 8	26.1624	26.9077	0.745308	0.228996	0.853228	0.88487	1
11/1396	SHR	male	glomeruli	week 8	26.0284	26.6252	0.596844	0.0805321	0.945709	0.98078
11/1397	SHR	male	glomeruli	week 8	26.2071	26.8955	0.68844	0.172129	0.887532	0.920446
11/1398	SHR	male	glomeruli	week 8	26.7554	27.3427	0.587275	0.0709629	0.952002	0.987307
11/1399	SHR	male	glomeruli	week 8	26.3351	26.8514	0.516312	0	1	1.03708
11/1400	SHR	male	glomeruli	week 8	26.7358	27.3123	0.57654	0.0602283	0.959112	0.994681
11/1362	SHR	male	glomeruli	week 8	26.4226	26.977	0.55444	0.0381279	0.973918	1.01004
11/1363	SHR	male	glomeruli	week 8	26.5767	26.9009	0.324209	-0.192102	1.14243	1.18479
09/3034	MWF-6SHR	male	glomeruli	week 8	28.2608	27.703	-0.557844	-1.07416	2.10549	2.18357	1.52729
09/3035	MWF-6SHR	male	glomeruli	week 8	27.7113	27.7668	0.0555229	-0.460789	1.37629	1.42733
09/3039	MWF-6SHR	male	glomeruli	week 8	26.5342	27.1687	0.634407	0.118095	0.921403	0.955573
09/3040	MWF-6SHR	male	glomeruli	week 8	27.0665	27.6587	0.59218	0.0758686	0.948771	0.983956
09/3470	MWF-6SHR	male	glomeruli	week 8	27.6326	27.7948	0.162138	-0.354174	1.27825	1.32566
09/3471	MWF-6SHR	male	glomeruli	week 8	27.7552	26.9883	-0.76685	-1.28316	2.43372	2.52397
09/3495	MWF-6SHR	male	glomeruli	week 8	27.5718	27.7722	0.200392	-0.31592	1.24481	1.29097
09/2828	MWF	male	glomeruli	week 8	26.2956	25.6603	-0.635258	-1.15157	2.22155	2.30394	1.61822
09/2829	MWF	male	glomeruli	week 8	26.1626	26.404	0.241409	-0.274902	1.20991	1.25478
09/2830	MWF	male	glomeruli	week 8	26.502	26.4919	-0.0101433	-0.526455	1.44039	1.4938
09/2831	MWF	male	glomeruli	week 8	26.4526	26.7597	0.307081	-0.20923	1.15607	1.19894
09/2832	MWF	male	glomeruli	week 8	26.5331	25.8424	-0.690672	-1.20698	2.30854	2.39416
09/2833	MWF	male	glomeruli	week 8	26.478	26.2586	-0.219404	-0.735716	1.66522	1.72698
09/2834	MWF	male	glomeruli	week 8	26.6284	26.6939	0.065546	-0.450766	1.36677	1.41745
09/3273	MWF	male	glomeruli	week 8	26.8859	27.2459	0.360071	-0.15624	1.11438	1.15571

## Sheet: Acot5
qPCR - Acot5		Acot5-446F = TCCTGCCTCCAGGAACTG				outlier
Fig. 4a		Acot5-517R = ATTCCAGAAGTCCACCTCCA
Animal no.	Rat strain	Sex	Organ	Age	PBGD	Acot5	Acot5-PBGD	deltadelta	2 squared -N	Fold Change	Fold Change
					Cq	Cq	Cq	DDCq	DDCq	(column J:K)	mean value
G1/09/733	SHR	male	glomeruli	week 4	25.2693	27.2761	2.00673	-1.57114	2.97139	1.78739	1
G1/09/734	SHR	male	glomeruli	week 4	25.3842	28.1344	2.75015	-0.827715	1.77487	1.06765
G1/09/736	SHR	male	glomeruli	week 4	25.3048	27.0576	1.7528	-1.82507	3.54324	2.13138
G1/09/742	SHR	male	glomeruli	week 4	25.4439	29.0218	3.57787	0	1	0.601534
G1/09/743	SHR	male	glomeruli	week 4	24.6906	28.805	4.11436	0.536497	0.689443	0.414724
G1/09/796	SHR	male	glomeruli	week 4	25.6379	29.4956	3.85766	0.279793	0.823709	0.49549
09/2942	SHR	male	glomeruli	week 4	26.1107	29.288	3.17736	-0.400505	1.31997	0.794007
G1/09/686	SHR	male	glomeruli	week 4	26.5483	29.8915	3.34311	-0.234753	1.1767	0.707829
13/845	MWF-6SHR	male	glomeruli	week 4	25.5942	28.3485	2.75426	-0.823603	1.76982	1.06461	0.681935
13/846	MWF-6SHR	male	glomeruli	week 4	26.3322	29.6623	3.33017	-0.247694	1.18731	0.714207
13/847	MWF-6SHR	male	glomeruli	week 4	25.8276	29.4454	3.61777	0.0399017	0.972721	0.585125
13/848	MWF-6SHR	male	glomeruli	week 4	26.2345	29.5775	3.34301	-0.234858	1.17679	0.70788
09/3753	MWF-6SHR	male	glomeruli	week 4	25.9093	30.5739	4.66464	1.08677	0.470814	0.283211
09/3754	MWF-6SHR	male	glomeruli	week 4	25.1984	29.5624	4.36399	0.786119	0.579902	0.348831
09/3755	MWF-6SHR	male	glomeruli	week 4	25.4883	29.8727	4.38437	0.806501	0.571767	0.343937
09/3045	MWF-6SHR	male	glomeruli	week 4	26.4139	28.7652	2.35126	-1.2266	2.34015	1.40768
10/3385	MWF	male	glomeruli	week 4	25.5419	29.801	4.2591	0.681232	0.623632	0.375136	0.345499
10/3389	MWF	male	glomeruli	week 4	25.9948	33.4777	7.48293	3.90507	0.0667511	0.0401531
10/3390	MWF	male	glomeruli	week 4	25.3785	30.627	5.24851	1.67064	0.314114	0.18895
09/3448	MWF	male	glomeruli	week 4	25.7551	32.1048	6.34969	2.77183	0.146419	0.088076
09/3450	MWF	male	glomeruli	week 4	25.5888	31.5709	5.98209	2.40423	0.18891	0.113636
09/3453	MWF	male	glomeruli	week 4	25.197	29.0341	3.8371	0.259235	0.835531	0.5026
09/1620	MWF	male	glomeruli	week 4	25.1483	28.2942	3.14593	-0.431936	1.34904	0.811496
10/3392	MWF	male	glomeruli	week 4	25.8945	29.3741	3.47958	-0.0982914	1.0705	0.643946
11/1395	SHR	male	glomeruli	week 8	26.1624	30.7776	4.61527	0.287846	0.819124	0.887172	1
11/1396	SHR	male	glomeruli	week 8	26.0284	30.6121	4.58375	0.256323	0.837219	0.90677
11/1397	SHR	male	glomeruli	week 8	26.2071	31.5224	5.31531	0.987881	0.504218	0.546105
11/1398	SHR	male	glomeruli	week 8	26.7554	31.7833	5.02785	0.700424	0.615391	0.666514
11/1399	SHR	male	glomeruli	week 8	26.3351	30.6625	4.32743	0	1	1.08307
11/1400	SHR	male	glomeruli	week 8	26.7358	30.7092	3.97341	-0.354023	1.27812	1.3843
11/1362	SHR	male	glomeruli	week 8	26.4226	31.1772	4.75463	0.427197	0.743706	0.805488
11/1363	SHR	male	glomeruli	week 8	26.5767	30.2364	3.65967	-0.667761	1.58861	1.72058
09/3034	MWF-6SHR	male	glomeruli	week 8	28.2608	30.6928	2.43193	-1.8955	3.72051	4.02959	2.11773
09/3035	MWF-6SHR	male	glomeruli	week 8	27.7113	30.6483	2.93702	-1.39041	2.62154	2.83932
09/3039	MWF-6SHR	male	glomeruli	week 8	26.5342	29.999	3.46476	-0.862669	1.8184	1.96946
09/3040	MWF-6SHR	male	glomeruli	week 8	27.0665	30.551	3.48446	-0.842974	1.79374	1.94276
09/3470	MWF-6SHR	male	glomeruli	week 8	27.6326	31.0293	3.39667	-0.930758	1.90628	2.06464
09/3471	MWF-6SHR	male	glomeruli	week 8	27.7552	31.3647	3.60953	-0.717901	1.64479	1.78143
09/3495	MWF-6SHR	male	glomeruli	week 8	27.5718	30.938	3.36615	-0.961279	1.94704	2.10878
09/2828	MWF	male	glomeruli	week 8	26.2956	30.6536	4.358	0.0305729	0.979031	1.06036	0.799137
09/2829	MWF	male	glomeruli	week 8	26.1626	31.1141	4.95148	0.624054	0.648845	0.702747
09/2830	MWF	male	glomeruli	week 8	26.502	31.8921	5.39009	1.06266	0.47875	0.518521
09/2831	MWF	male	glomeruli	week 8	26.4526	31.989	5.53635	1.20893	0.432591	0.468528
09/2832	MWF	male	glomeruli	week 8	26.5331	30.9221	4.389	0.061573	0.958219	1.03782
09/2833	MWF	male	glomeruli	week 8	26.478	30.5793	4.10126	-0.22617	1.16973	1.2669
09/2834	MWF	male	glomeruli	week 8	26.6284	32.0722	5.44379	1.11636	0.461256	0.499574
09/3273	MWF	male	glomeruli	week 8	26.8859	31.5823	4.69644	0.369007	0.774315	0.838641

## Sheet: Rpsk6l1
qPCR - Rps6kl1		Rps6kl1-77F = TGTTGCGATACTTCGTGAGC
Fig. 4a		Rps6kl1-176R = TGAAAGTGGTCCTGGGAGAG
Animal no.	Rat strain	Sex	Organ	Age	PBGD	Rps6kl1	Rps6kl1-PBGD	deltadelta	2 squared -N	Fold Change	Fold Change
					Cq	Cq	Cq	DDCq	DDCq	(column J:K)	mean value
G1/09/733	SHR	male	glomeruli	week 4	25.2693	26.051	0.781689	0.226345	0.854798	0.758586	1
G1/09/734	SHR	male	glomeruli	week 4	25.3842	25.9078	0.523556	-0.0317879	1.02228	0.907215
G1/09/736	SHR	male	glomeruli	week 4	25.3048	26.4962	1.19149	0.636147	0.643429	0.571008
G1/09/742	SHR	male	glomeruli	week 4	25.4439	25.9993	0.555344	0	1	0.887444
G1/09/743	SHR	male	glomeruli	week 4	24.6906	25.3834	0.692789	0.137445	0.909128	0.8068
G1/09/796	SHR	male	glomeruli	week 4	25.6379	26.0325	0.394617	-0.160727	1.11785	0.99203
09/2942	SHR	male	glomeruli	week 4	26.1107	25.918	-0.192631	-0.747974	1.67943	1.4904
G1/09/686	SHR	male	glomeruli	week 4	26.5483	26.2656	-0.282787	-0.838131	1.78773	1.58651
13/845	MWF-6SHR	male	glomeruli	week 4	25.5942	25.7771	0.182854	-0.37249	1.29459	1.14887	1.97475
13/846	MWF-6SHR	male	glomeruli	week 4	26.3322	25.7895	-0.542648	-1.09799	2.14057	1.89963
13/847	MWF-6SHR	male	glomeruli	week 4	25.8276	25.049	-0.778664	-1.33401	2.52102	2.23726
13/848	MWF-6SHR	male	glomeruli	week 4	26.2345	24.8396	-1.39497	-1.95032	3.86459	3.42961
09/3753	MWF-6SHR	male	glomeruli	week 4	25.9093	25.4619	-0.447422	-1.00277	2.00384	1.77829
09/3754	MWF-6SHR	male	glomeruli	week 4	25.1984	25.7144	0.516005	-0.0393391	1.02764	0.911976
09/3755	MWF-6SHR	male	glomeruli	week 4	25.4883	25.298	-0.190331	-0.745674	1.67676	1.48803
09/3045	MWF-6SHR	male	glomeruli	week 4	26.4139	25.2588	-1.15513	-1.71047	3.27268	2.90432
10/3385	MWF	male	glomeruli	week 4	25.5419	24.3157	-1.22616	-1.7815	3.43784	3.05089	2.64201
10/3389	MWF	male	glomeruli	week 4	25.9948	25.014	-0.980766	-1.53611	2.90011	2.57369
10/3390	MWF	male	glomeruli	week 4	25.3785	24.3392	-1.03931	-1.59465	3.02021	2.68027
09/3448	MWF	male	glomeruli	week 4	25.7551	24.1353	-1.61989	-2.17523	4.51659	4.00822
09/3450	MWF	male	glomeruli	week 4	25.5888	24.3101	-1.27874	-1.83409	3.56545	3.16414
09/3453	MWF	male	glomeruli	week 4	25.197	24.8875	-0.309504	-0.864847	1.82115	1.61617
09/1620	MWF	male	glomeruli	week 4	25.1483	25.0834	-0.064949	-0.620293	1.53719	1.36417
10/3392	MWF	male	glomeruli	week 4	25.8945	24.8561	-1.03836	-1.5937	3.01823	2.67851
11/1395	SHR	male	glomeruli	week 8	26.1624	25.3087	-0.853693	0.757772	0.591409	0.492162	1
11/1396	SHR	male	glomeruli	week 8	26.0284	24.4576	-1.57082	0.0406456	0.97222	0.809068
11/1397	SHR	male	glomeruli	week 8	26.2071	24.4099	-1.79716	-0.185692	1.13736	0.946497
11/1398	SHR	male	glomeruli	week 8	26.7554	24.3125	-2.44293	-0.831467	1.77949	1.48087
11/1399	SHR	male	glomeruli	week 8	26.3351	24.8286	-1.50651	0.104959	0.929831	0.773793
11/1400	SHR	male	glomeruli	week 8	26.7358	24.6487	-2.08706	-0.47559	1.39049	1.15714
11/1362	SHR	male	glomeruli	week 8	26.4226	24.8111	-1.61147	0	1	0.832186
11/1363	SHR	male	glomeruli	week 8	26.5767	24.1073	-2.46939	-0.857925	1.81243	1.50828
09/3034	MWF-6SHR	male	glomeruli	week 8	28.2608	25.5479	-2.7129	-1.10143	2.14567	1.7856	1.86567
09/3035	MWF-6SHR	male	glomeruli	week 8	27.7113	25.4966	-2.21472	-0.603256	1.51914	1.26421
09/3039	MWF-6SHR	male	glomeruli	week 8	26.5342	24.0989	-2.43537	-0.823906	1.77019	1.47313
09/3040	MWF-6SHR	male	glomeruli	week 8	27.0665	24.1442	-2.92227	-1.3108	2.48079	2.06448
09/3470	MWF-6SHR	male	glomeruli	week 8	27.6326	24.5987	-3.03387	-1.42241	2.68032	2.23053
09/3471	MWF-6SHR	male	glomeruli	week 8	27.7552	24.9507	-2.80452	-1.19305	2.28636	1.90267
09/3495	MWF-6SHR	male	glomeruli	week 8	27.5718	24.4694	-3.10242	-1.49095	2.81074	2.33906
09/2828	MWF	male	glomeruli	week 8	26.2956	23.5255	-2.77005	-1.15859	2.23239	1.85776	2.23761
09/2829	MWF	male	glomeruli	week 8	26.1626	23.2285	-2.93415	-1.32269	2.50131	2.08156
09/2830	MWF	male	glomeruli	week 8	26.502	23.0456	-3.45646	-1.84499	3.59251	2.98964
09/2831	MWF	male	glomeruli	week 8	26.4526	23.3358	-3.11681	-1.50535	2.83893	2.36252
09/2832	MWF	male	glomeruli	week 8	26.5331	23.6916	-2.84144	-1.22997	2.34562	1.952
09/2833	MWF	male	glomeruli	week 8	26.478	23.3214	-3.1566	-1.54514	2.91832	2.42858
09/2834	MWF	male	glomeruli	week 8	26.6284	23.6036	-3.02482	-1.41335	2.66355	2.21657
09/3273	MWF	male	glomeruli	week 8	26.8859	24.0005	-2.88532	-1.27386	2.41807	2.01228

## Sheet: Jdp2
qPCR - Jdp2		Jdp2-91F = GAGTTCCTGCAGAGGGAGTC
Fig. 4a		Jdp2-224R = CGTCCTGACGCTGTCTGTAC
Animal no.	Rat strain	Sex	Organ	Age	PBGD	Jdp2	Jdp2-PBGD	deltadelta	2 squared -N	Fold Change	Fold Change
					Cq	Cq	Cq	DDCq	DDCq	(column J:K)	mean value
G1/09/007	SHR	male	glomeruli	week 4	22.5233	21.2033	-1.32	0.466667	0.723635	0.810495	1
09/3515	SHR	male	glomeruli	week 4	23.4267	21.5533	-1.87333	-0.0866667	1.06191	1.18938
G1/09/009	SHR	male	glomeruli	week 4	22.9333	21.84	-1.09333	0.693333	0.618423	0.692655
G1/09/005	SHR	male	glomeruli	week 4	23.235	22.32	-0.915	0.871667	0.546515	0.612115
G1/09/363	SHR	male	glomeruli	week 4	23.0533	21.81	-1.24333	0.543333	0.686184	0.768549
09/3520	SHR	male	glomeruli	week 4	22.9067	21.12	-1.78667	0	1	1.12003
09/3521	SHR	male	glomeruli	week 4	22.8333	20.8	-2.03333	-0.246667	1.18646	1.32888
09/3522	SHR	male	glomeruli	week 4	23.02	20.8333	-2.18667	-0.4	1.31951	1.47789
09/1508	MWF-6SHR	male	glomeruli	week 4	23.615	21.5833	-2.03167	-0.245	1.18509	1.32734	0.911907
09/1509	MWF-6SHR	male	glomeruli	week 4	23.24	21.7867	-1.45333	0.333333	0.793701	0.888971
10/2849	MWF-6SHR	male	glomeruli	week 4	22.9	21.8433	-1.05667	0.73	0.602904	0.675273
10/2850	MWF-6SHR	male	glomeruli	week 4	23.1933	22.05	-1.14333	0.643333	0.640232	0.717082
10/2852	MWF-6SHR	male	glomeruli	week 4	23.0867	21.7067	-1.38	0.406667	0.754364	0.844914
10/2853	MWF-6SHR	male	glomeruli	week 4	22.9933	21.77	-1.22333	0.563333	0.676737	0.757968
10/2855	MWF-6SHR	male	glomeruli	week 4	22.8467	21.3167	-1.53	0.256667	0.83702	0.93749
10/2862	MWF-6SHR	male	glomeruli	week 4	23.69	21.87	-1.82	-0.0333333	1.02337	1.14621
09/1616	MWF	male	glomeruli	week 4	23.7233	21.1667	-2.55667	-0.77	1.70527	1.90996	1.14594
09/1630	MWF	male	glomeruli	week 4	23.1633	21.7033	-1.46	0.326667	0.797377	0.893089
09/1641	MWF	male	glomeruli	week 4	23.3	21.1933	-2.10667	-0.32	1.24833	1.39817
09/1642	MWF	male	glomeruli	week 4	23.53	21.28	-2.25	-0.463333	1.37872	1.54422
09/1529	MWF	male	glomeruli	week 4	23.36	21.8267	-1.53333	0.253333	0.838956	0.939659
09/1530	MWF	male	glomeruli	week 4	23.16	21.9633	-1.19667	0.59	0.664343	0.744087
09/1893	MWF	male	glomeruli	week 4	22.9933	22.25	-0.743333	1.04333	0.485205	0.543446
09/3451	MWF	male	glomeruli	week 4	23.2167	21.3367	-1.88	-0.0933333	1.06683	1.19489
09/4501	SHR	male	glomeruli	week 8	27.0067	23	-4.00667	0.353333	0.782773	0.977637	1
09/4503	SHR	male	glomeruli	week 8	26.7367	22.7	-4.03667	0.323333	0.799221	0.99818
09/4504	SHR	male	glomeruli	week 8	26.2967	22.4967	-3.8	0.56	0.678302	0.847159
09/3218	SHR	male	glomeruli	week 8	26.295	22.445	-3.85	0.51	0.702222	0.877034
09/3221	SHR	male	glomeruli	week 8	26.7533	22.73	-4.02333	0.336667	0.791869	0.988997
09/3099	SHR	male	glomeruli	week 8	27.09	22.73	-4.36	0	1	1.24894
G1/09/018	SHR	male	glomeruli	week 8	27.6167	23.77	-3.84667	0.513333	0.700602	0.87501
G1/09/019	SHR	male	glomeruli	week 8	27.6767	23.39	-4.28667	0.0733333	0.950439	1.18704
09/3034	MWF-6SHR	male	glomeruli	week 8	28.4433	23.6167	-4.82667	-0.466667	1.38191	1.72593	1.72029
09/3035	MWF-6SHR	male	glomeruli	week 8	27.47	23.1867	-4.28333	0.0766667	0.948246	1.1843
09/3039	MWF-6SHR	male	glomeruli	week 8	27.4433	23.0433	-4.4	-0.04	1.02811	1.28405
09/3040	MWF-6SHR	male	glomeruli	week 8	26.5133	21.78	-4.73333	-0.373333	1.29534	1.61781
09/3470	MWF-6SHR	male	glomeruli	week 8	27.75	22.5067	-5.24333	-0.883333	1.84463	2.30384
09/3471	MWF-6SHR	male	glomeruli	week 8	27.45	22.6667	-4.78333	-0.423333	1.34102	1.67486
09/3495	MWF-6SHR	male	glomeruli	week 8	27.89	22.68	-5.21	-0.85	1.8025	2.25122
09/2828	MWF	male	glomeruli	week 8	26.51	21.9233	-4.58667	-0.226667	1.17013	1.46142	1.73013
09/2829	MWF	male	glomeruli	week 8	26.6033	21.4533	-5.15	-0.79	1.72907	2.15951
09/2830	MWF	male	glomeruli	week 8	26.6567	21.7033	-4.95333	-0.593333	1.50873	1.88431
09/2831	MWF	male	glomeruli	week 8	26.5	21.5367	-4.96333	-0.603333	1.51922	1.89742
09/2832	MWF	male	glomeruli	week 8	27.0833	22.4933	-4.59	-0.23	1.17283	1.4648
09/2833	MWF	male	glomeruli	week 8	26.5367	21.61	-4.92667	-0.566667	1.4811	1.8498
09/2834	MWF	male	glomeruli	week 8	26.4133	21.82	-4.59333	-0.233333	1.17555	1.46819
09/3273	MWF	male	glomeruli	week 8	27.6533	22.8867	-4.76667	-0.406667	1.32562	1.65562

## Sheet: Flvcr2
qPCR - Flvcr2		Flvcr2-73F = TACCACATCAGCATCATGTTCTAC				outlier
Fig. 4a		Flvcr2-161R = CCCTGCTGGGAGGGTACT				nd = not determined
Animal no.	Rat strain	Sex	Organ	Age	PBGD	Flvcr2	Flvcr2-PBGD	deltadelta	2 squared -N	Fold Change	Fold Change
					Cq	Cq	Cq	DDCq	DDCq	(column J:K)	mean value
G1/09/007	SHR	male	glomeruli	week 4	22.5233	25.13	2.60667	-0.136667	1.09936	0.92161	1
09/3515	SHR	male	glomeruli	week 4	23.4267	26.5933	3.16667	0.423333	0.7457	0.62513
G1/09/009	SHR	male	glomeruli	week 4	22.9333	25.05	2.11667	-0.626667	1.54399	1.29435
G1/09/005	SHR	male	glomeruli	week 4	23.235	nd
G1/09/363	SHR	male	glomeruli	week 4	23.0533	24.68	1.62667	-1.11667	2.16845	1.81784
09/3520	SHR	male	glomeruli	week 4	22.9067	25.65	2.74333	0	1	0.838314
09/3521	SHR	male	glomeruli	week 4	22.8333	25.56	2.72667	-0.0166667	1.01162	0.848055
09/3522	SHR	male	glomeruli	week 4	23.02	26.12	3.1	0.356667	0.780967	0.654695
09/1508	MWF-6SHR	male	glomeruli	week 4	23.615	25.555	1.94	-0.803333	1.74513	1.46297	0.902876
09/1509	MWF-6SHR	male	glomeruli	week 4	23.24	26.1167	2.87667	0.133333	0.911722	0.76431
10/2849	MWF-6SHR	male	glomeruli	week 4	22.9	25.4767	2.57667	-0.166667	1.12246	0.940975
10/2850	MWF-6SHR	male	glomeruli	week 4	23.1933	25.89	2.69667	-0.0466667	1.03288	0.865874
10/2852	MWF-6SHR	male	glomeruli	week 4	23.0867	25.55	2.46333	-0.28	1.21419	1.01788
10/2853	MWF-6SHR	male	glomeruli	week 4	22.9933	25.98	2.98667	0.243333	0.844791	0.7082
10/2855	MWF-6SHR	male	glomeruli	week 4	22.8467	25.91	3.06333	0.32	0.80107	0.671548
10/2862	MWF-6SHR	male	glomeruli	week 4	23.69	26.5167	2.82667	0.0833333	0.943874	0.791263
09/1616	MWF	male	glomeruli	week 4	23.7233	25.7167	1.99333	-0.75	1.68179	1.40987	1.30921
09/1630	MWF	male	glomeruli	week 4	23.1633	25.44	2.27667	-0.466667	1.38191	1.15848
09/1641	MWF	male	glomeruli	week 4	23.3	25.49	2.19	-0.553333	1.46747	1.2302
09/1642	MWF	male	glomeruli	week 4	23.53	25.51	1.98	-0.763333	1.69741	1.42296
09/1529	MWF	male	glomeruli	week 4	23.36	25.4533	2.09333	-0.65	1.56917	1.31546
09/1530	MWF	male	glomeruli	week 4	23.16	25.3333	2.17333	-0.57	1.48452	1.2445
09/1893	MWF	male	glomeruli	week 4	22.9933	25.5167	2.52333	-0.22	1.16473	0.976412
09/3451	MWF	male	glomeruli	week 4	23.2167	24.9267	1.71	-1.03333	2.04675	1.71582
09/4501	SHR	male	glomeruli	week 8	27.0067	26.55	-0.456667	-0.11	1.07923	0.804197	1
09/4503	SHR	male	glomeruli	week 8	26.7367	26.2667	-0.47	-0.123333	1.08925	0.811664
09/4504	SHR	male	glomeruli	week 8	26.2967	25.58	-0.716667	-0.37	1.29235	0.963009
09/3218	SHR	male	glomeruli	week 8	26.295	26.285	-0.01	0.336667	0.791869	0.590069
09/3221	SHR	male	glomeruli	week 8	26.7533	26.4067	-0.346667	0	1	0.745159
09/3099	SHR	male	glomeruli	week 8	27.09	26.23	-0.86	-0.513333	1.42734	1.0636
G1/09/018	SHR	male	glomeruli	week 8	27.6167	26.11	-1.50667	-1.16	2.23457	1.66511
G1/09/019	SHR	male	glomeruli	week 8	27.6767	26.465	-1.21167	-0.865	1.82134	1.35719
09/3034	MWF-6SHR	male	glomeruli	week 8	28.4433	26.43	-2.01333	-1.66667	3.1748	2.36573	2.36238
09/3035	MWF-6SHR	male	glomeruli	week 8	27.47	25.43	-2.04	-1.69333	3.23403	2.40987
09/3039	MWF-6SHR	male	glomeruli	week 8	27.4433	25.9667	-1.47667	-1.13	2.18859	1.63085
09/3040	MWF-6SHR	male	glomeruli	week 8	26.5133	24.78	-1.73333	-1.38667	2.61474	1.9484
09/3470	MWF-6SHR	male	glomeruli	week 8	27.75	25.51	-2.24	-1.89333	3.71493	2.76821
09/3471	MWF-6SHR	male	glomeruli	week 8	27.45	25.0433	-2.40667	-2.06	4.16986	3.10721
09/3495	MWF-6SHR	male	glomeruli	week 8	27.89	25.9133	-1.97667	-1.63	3.09513	2.30637
09/2828	MWF	male	glomeruli	week 8	26.51	24.1	-2.41	-2.06333	4.17951	3.1144	2.67209
09/2829	MWF	male	glomeruli	week 8	26.6033	24.6667	-1.93667	-1.59	3.01049	2.2433
09/2830	MWF	male	glomeruli	week 8	26.6567	24.2533	-2.40333	-2.05667	4.16024	3.10004
09/2831	MWF	male	glomeruli	week 8	26.5	24.0533	-2.44667	-2.1	4.28709	3.19457
09/2832	MWF	male	glomeruli	week 8	27.0833	24.34	-2.74333	-2.39667	5.26585	3.9239
09/2833	MWF	male	glomeruli	week 8	26.5367	24.2533	-2.28333	-1.93667	3.8282	2.85262
09/2834	MWF	male	glomeruli	week 8	26.4133	25.3367	-1.07667	-0.73	1.65864	1.23595
09/3273	MWF	male	glomeruli	week 8	27.6533	26.1067	-1.54667	-1.2	2.2974	1.71193

## Sheet: Tgfb3
qPCR - Tgfb3		Tgfb3-107F = TCAGGCCCTTGCCCTTAC				outlier
Fig. 4a		Tgfb3-244R = GGGGGTTCTGCCAACATAG
Animal no.	Rat strain	Sex	Organ	Age	PBGD	Tgfb3	Tgfb3-PBGD	deltadelta	2 squared -N	Fold Change	Fold Change
					Cq	Cq	Cq	DDCq	DDCq	(column J:K)	mean value
G1/09/007	SHR	male	glomeruli	week 4	22.5233	25.2167	2.69333	0.546667	0.6846	0.701131	1
G1/09/008	SHR	male	glomeruli	week 4	23.4267	25.4467	2.02	-0.126667	1.09177	1.11813
G1/09/009	SHR	male	glomeruli	week 4	22.9333	25.2533	2.32	0.173333	0.886791	0.908205
G1/09/005	SHR	male	glomeruli	week 4	23.235	26.02	2.785	0.638333	0.642455	0.657968
G1/09/363	SHR	male	glomeruli	week 4	23.0533	25.0133	1.96	-0.186667	1.13813	1.16561
09/3520	SHR	male	glomeruli	week 4	22.9067	25.0533	2.14667	0	1	1.02415
09/3521	SHR	male	glomeruli	week 4	22.8333	24.81	1.97667	-0.17	1.12506	1.15223
09/3522	SHR	male	glomeruli	week 4	23.02	24.8533	1.83333	-0.313333	1.24258	1.27258
09/1508	MWF-6SHR	male	glomeruli	week 4	23.615	24.62	1.005	-1.14167	2.20636	2.25963	1.23499
09/1509	MWF-6SHR	male	glomeruli	week 4	23.24	24.9267	1.68667	-0.46	1.37554	1.40876
10/2849	MWF-6SHR	male	glomeruli	week 4	22.9	25.2067	2.30667	0.16	0.895025	0.916637
10/2850	MWF-6SHR	male	glomeruli	week 4	23.1933	25.5	2.30667	0.16	0.895025	0.916637
10/2852	MWF-6SHR	male	glomeruli	week 4	23.0867	25.1967	2.11	-0.0366667	1.02574	1.05051
10/2853	MWF-6SHR	male	glomeruli	week 4	22.9933	25.2	2.20667	0.06	0.959264	0.982427
10/2855	MWF-6SHR	male	glomeruli	week 4	22.8467	25.1633	2.31667	0.17	0.888843	0.910305
10/2862	MWF-6SHR	male	glomeruli	week 4	23.69	25.35	1.66	-0.486667	1.4012	1.43504
09/1616	MWF	male	glomeruli	week 4	23.7233	24.41	0.686667	-1.46	2.75108	2.81751	1.72253
09/1630	MWF	male	glomeruli	week 4	23.1633	24.47	1.30667	-0.84	1.79005	1.83327
09/1641	MWF	male	glomeruli	week 4	23.3	24.615	1.315	-0.831667	1.77974	1.82272
09/1642	MWF	male	glomeruli	week 4	23.53	24.7133	1.18333	-0.963333	1.94981	1.99689
09/1529	MWF	male	glomeruli	week 4	23.36	25.0367	1.67667	-0.47	1.38511	1.41856
09/1530	MWF	male	glomeruli	week 4	23.16	24.78	1.62	-0.526667	1.4406	1.47538
09/1893	MWF	male	glomeruli	week 4	22.9933	25.11	2.11667	-0.03	1.02101	1.04567
09/3451	MWF	male	glomeruli	week 4	23.2167	24.9433	1.72667	-0.42	1.33793	1.37023
09/4501	SHR	male	glomeruli	week 8	27.0067	25.32	-1.68667	-0.353333	1.27751	1.33651	1
09/4503	SHR	male	glomeruli	week 8	26.7367	25.46	-1.27667	0.0566667	0.961483	1.00589
09/4504	SHR	male	glomeruli	week 8	26.2967	25.59	-0.706667	0.626667	0.647671	0.677581
09/3218	SHR	male	glomeruli	week 8	26.295	25.86	-0.435	0.898333	0.536506	0.561282
09/3221	SHR	male	glomeruli	week 8	26.7533	25.0267	-1.72667	-0.393333	1.31342	1.37408
09/3099	SHR	male	glomeruli	week 8	27.09	25.7567	-1.33333	0	1	1.04618
G1/09/018	SHR	male	glomeruli	week 8	27.6167	26.5	-1.11667	0.216667	0.860551	0.900292
G1/09/019	SHR	male	glomeruli	week 8	27.6767	26.2733	-1.40333	-0.07	1.04972	1.09819
09/3034	MWF-6SHR	male	glomeruli	week 8	28.4433	27.07	-1.37333	-0.04	1.02811	1.07559	1.19006
09/3035	MWF-6SHR	male	glomeruli	week 8	27.47	27.48	0.01	1.34333	0.394109	0.412309
09/3039	MWF-6SHR	male	glomeruli	week 8	27.4433	26.4167	-1.02667	0.306667	0.808508	0.845845
09/3040	MWF-6SHR	male	glomeruli	week 8	26.5133	25.005	-1.50833	-0.175	1.12896	1.1811
09/3470	MWF-6SHR	male	glomeruli	week 8	27.75	25.55	-2.2	-0.866667	1.82344	1.90765
09/3471	MWF-6SHR	male	glomeruli	week 8	27.45	26.0567	-1.39333	-0.06	1.04247	1.09061
09/3495	MWF-6SHR	male	glomeruli	week 8	27.89	25.76	-2.13	-0.796667	1.73708	1.8173
09/2828	MWF	male	glomeruli	week 8	26.51	25.15	-1.36	-0.0266667	1.01866	1.0657	1.16767
09/2829	MWF	male	glomeruli	week 8	26.6033	24.8767	-1.72667	-0.393333	1.31342	1.37408
09/2830	MWF	male	glomeruli	week 8	26.6567	24.85	-1.80667	-0.473333	1.38831	1.45243
09/2831	MWF	male	glomeruli	week 8	26.5	25.04	-1.46	-0.126667	1.09177	1.14219
09/2832	MWF	male	glomeruli	week 8	27.0833	25.445	-1.63833	-0.305	1.23542	1.29247
09/2833	MWF	male	glomeruli	week 8	26.5367	25.395	-1.14167	0.191667	0.875594	0.916029
09/2834	MWF	male	glomeruli	week 8	26.4133	25.085	-1.32833	0.005	0.99654	1.04256
09/3273	MWF	male	glomeruli	week 8	27.6533	26.3067	-1.34667	-0.0133333	1.00928	1.05589

## Sheet: Esrrb
qPCR - Esrrb		Esrrb-189F = CAGCTCGTACGCAGGTACA
Fig. 4a		Esrrb-340R = CGCTGGCTCAGCTCATAGT
Animal no.	Rat strain	Sex	Organ	Age	PBGD	Esrrb	Esrrb-PBGD	deltadelta	2 squared -N	Fold Change	Fold Change
					Cq	Cq	Cq	DDCq	DDCq	(column J:K)	mean value
G1/09/007	SHR	male	glomeruli	week 4	22.5233	23.87	1.34667	-0.0933333	1.06683	1.06271	1
09/3515	SHR	male	glomeruli	week 4	23.4267	25.2967	1.87	0.43	0.742262	0.739397
G1/09/009	SHR	male	glomeruli	week 4	22.9333	23.61	0.676667	-0.763333	1.69741	1.69086
G1/09/005	SHR	male	glomeruli	week 4	23.235	24.195	0.96	-0.48	1.39474	1.38936
G1/09/363	SHR	male	glomeruli	week 4	23.0533	24.4933	1.44	0	1	0.996141
09/3520	SHR	male	glomeruli	week 4	22.9067	24.5067	1.6	0.16	0.895025	0.891571
09/3521	SHR	male	glomeruli	week 4	22.8333	24.8633	2.03	0.59	0.664343	0.661779
09/3522	SHR	male	glomeruli	week 4	23.02	25.27	2.25	0.81	0.570382	0.56818
09/1508	MWF-6SHR	male	glomeruli	week 4	23.615	24.7067	1.09167	-0.348333	1.27309	1.26818	0.945381
09/1509	MWF-6SHR	male	glomeruli	week 4	23.24	24.9133	1.67333	0.233333	0.850667	0.847384
10/2849	MWF-6SHR	male	glomeruli	week 4	22.9	24.2533	1.35333	-0.0866667	1.06191	1.05782
10/2850	MWF-6SHR	male	glomeruli	week 4	23.1933	24.5733	1.38	-0.06	1.04247	1.03844
10/2852	MWF-6SHR	male	glomeruli	week 4	23.0867	24.7667	1.68	0.24	0.846745	0.843477
10/2853	MWF-6SHR	male	glomeruli	week 4	22.9933	24.445	1.45167	0.0116667	0.991946	0.988117
10/2855	MWF-6SHR	male	glomeruli	week 4	22.8467	25.13	2.28333	0.843333	0.557354	0.555203
10/2862	MWF-6SHR	male	glomeruli	week 4	23.69	25.1767	1.48667	0.0466667	0.968171	0.964434
09/1616	MWF	male	glomeruli	week 4	23.7233	25.7	1.97667	0.536667	0.689362	0.686701	0.87366
09/1630	MWF	male	glomeruli	week 4	23.1633	24.7767	1.61333	0.173333	0.886791	0.883369
09/1641	MWF	male	glomeruli	week 4	23.3	25.55	2.25	0.81	0.570382	0.56818
09/1642	MWF	male	glomeruli	week 4	23.53	25.19	1.66	0.22	0.858565	0.855252
09/1529	MWF	male	glomeruli	week 4	23.36	24.6867	1.32667	-0.113333	1.08172	1.07755
09/1530	MWF	male	glomeruli	week 4	23.16	24.2433	1.08333	-0.356667	1.28046	1.27552
09/1893	MWF	male	glomeruli	week 4	22.9933	24.5967	1.60333	0.163333	0.89296	0.889513
09/3451	MWF	male	glomeruli	week 4	23.2167	25.06	1.84333	0.403333	0.756109	0.753191
09/4501	SHR	male	glomeruli	week 8	27.0067	26.0767	-0.93	-0.336667	1.26284	1.04706	1
09/4503	SHR	male	glomeruli	week 8	26.7367	26.1433	-0.593333	0	1	0.829137
09/4504	SHR	male	glomeruli	week 8	26.2967	25.37	-0.926667	-0.333333	1.25992	1.04465
09/3218	SHR	male	glomeruli	week 8	26.295	25.69	-0.605	-0.0116667	1.00812	0.835869
09/3221	SHR	male	glomeruli	week 8	26.7533	25.835	-0.918333	-0.325	1.25266	1.03863
09/3099	SHR	male	glomeruli	week 8	27.09	26.38	-0.71	-0.116667	1.08423	0.898973
G1/09/018	SHR	male	glomeruli	week 8	27.6167	26.51	-1.10667	-0.513333	1.42734	1.18346
G1/09/019	SHR	male	glomeruli	week 8	27.6767	26.6467	-1.03	-0.436667	1.35347	1.12222
09/3034	MWF-6SHR	male	glomeruli	week 8	28.4433	27.655	-0.788333	-0.195	1.14472	0.949133	1.18624
09/3035	MWF-6SHR	male	glomeruli	week 8	27.47	26.65	-0.82	-0.226667	1.17013	0.970197
09/3039	MWF-6SHR	male	glomeruli	week 8	27.4433	26.3233	-1.12	-0.526667	1.4406	1.19445
09/3040	MWF-6SHR	male	glomeruli	week 8	26.5133	25.61	-0.903333	-0.31	1.23971	1.02789
09/3470	MWF-6SHR	male	glomeruli	week 8	27.75	26.415	-1.335	-0.741667	1.67211	1.38641
09/3471	MWF-6SHR	male	glomeruli	week 8	27.45	26.05	-1.4	-0.806667	1.74917	1.4503
09/3495	MWF-6SHR	male	glomeruli	week 8	27.89	26.62	-1.27	-0.676667	1.59844	1.32533
09/2828	MWF	male	glomeruli	week 8	26.51	25.725	-0.785	-0.191667	1.14208	0.946943	0.97475
09/2829	MWF	male	glomeruli	week 8	26.6033	25.9967	-0.606667	-0.0133333	1.00928	0.836835
09/2830	MWF	male	glomeruli	week 8	26.6567	25.67	-0.986667	-0.393333	1.31342	1.08901
09/2831	MWF	male	glomeruli	week 8	26.5	25.3533	-1.14667	-0.553333	1.46747	1.21674
09/2832	MWF	male	glomeruli	week 8	27.0833	26.21	-0.873333	-0.28	1.21419	1.00673
09/2833	MWF	male	glomeruli	week 8	26.5367	25.83	-0.706667	-0.113333	1.08172	0.896898
09/2834	MWF	male	glomeruli	week 8	26.4133	25.5167	-0.896667	-0.303333	1.23399	1.02315
09/3273	MWF	male	glomeruli	week 8	27.6533	27.145	-0.508333	0.085	0.942785	0.781698

## Sheet: Vash1
qPCR - Vash1		Vash1-259F = GCCACCTGGGAAAGGATGT
Fig. 4a		Vash1-374R = CGTTGTCGGCTGGAAAGTAG
Animal no.	Rat strain	Sex	Organ	Age	PBGD	Vash1	Vash1-PBGD	deltadelta	2 squared -N	Fold Change	Fold Change
					Cq	Cq	Cq	DDCq	DDCq	(column J:K)	mean value
G1/09/007	SHR	male	glomeruli	week 4	24.4	21.7867	-2.61333	-0.28	1.21419	1.00002	1
G1/09/008	SHR	male	glomeruli	week 4	23.84	21.5067	-2.33333	0	1	0.823604
G1/09/009	SHR	male	glomeruli	week 4	23.8367	22.0233	-1.81333	0.52	0.697372	0.574358
G1/09/005	SHR	male	glomeruli	week 4	24.275	22.245	-2.03	0.303333	0.810378	0.66743
G1/09/363	SHR	male	glomeruli	week 4	24.3267	21.5067	-2.82	-0.486667	1.4012	1.15404
09/3520	SHR	male	glomeruli	week 4	23.9867	21.48	-2.50667	-0.173333	1.12766	0.928746
09/3521	SHR	male	glomeruli	week 4	24.0367	21.0933	-2.94333	-0.61	1.52626	1.25703
09/3522	SHR	male	glomeruli	week 4	24.2133	20.9267	-3.28667	-0.953333	1.93634	1.59478
09/1508	MWF-6SHR	male	glomeruli	week 4	24.6833	20.96	-3.72333	-1.39	2.62079	2.15849	1.81221
09/1510	MWF-6SHR	male	glomeruli	week 4	24.1833	20.82	-3.36333	-1.03	2.04202	1.68182
09/1509	MWF-6SHR	male	glomeruli	week 4	24.4367	20.8567	-3.58	-1.24667	2.37293	1.95435
09/1806	MWF-6SHR	male	glomeruli	week 4	24.875	20.2967	-4.57833	-2.245	4.74037	3.90419
09/1807	MWF-6SHR	male	glomeruli	week 4	24.59	20.6067	-3.98333	-1.65	3.13834	2.58475
09/1795	MWF-6SHR	male	glomeruli	week 4	24.2633	22.21	-2.05333	0.28	0.823591	0.678313
09/1796	MWF-6SHR	male	glomeruli	week 4	24.0633	21.79	-2.27333	0.06	0.959264	0.790053
09/1826	MWF-6SHR	male	glomeruli	week 4	24.2833	22.0933	-2.19	0.143333	0.905425	0.745711
09/1528	MWF	male	glomeruli	week 4	24.5833	20.3433	-4.24	-1.90667	3.74942	3.08803	2.20777
09/1529	MWF	male	glomeruli	week 4	24.16	20.69	-3.47	-1.13667	2.19872	1.81088
09/1530	MWF	male	glomeruli	week 4	23.7	21.04	-2.66	-0.326667	1.25411	1.03289
G1/09/216	MWF	male	glomeruli	week 4	24.39	20.6233	-3.76667	-1.43333	2.7007	2.22431
G1/09/217	MWF	male	glomeruli	week 4	24.7967	20.4933	-4.30333	-1.97	3.91768	3.22662
09/1892	MWF	male	glomeruli	week 4	24.05	20.7167	-3.33333	-1	2	1.64721
09/1893	MWF	male	glomeruli	week 4	24.0967	21.2133	-2.88333	-0.55	1.46409	1.20583
09/1894	MWF	male	glomeruli	week 4	24.7267	20.3367	-4.39	-2.05667	4.16024	3.42639
09/2948	SHR	male	glomeruli	week 8	23.7833	21.5833	-2.2	0.13	0.913831	0.756784	1
G1/090/899	SHR	male	glomeruli	week 8	24.5133	22.2433	-2.27	0.06	0.959264	0.794409
G1/090/799	SHR	male	glomeruli	week 8	25.06	22.5167	-2.54333	-0.213333	1.15936	0.96012
G1/090/800	SHR	male	glomeruli	week 8	25.32	22.62	-2.7	-0.37	1.29235	1.07025
09/2936	SHR	male	glomeruli	week 8	25.5333	23.1667	-2.36667	-0.0366667	1.02574	0.849461
09/2937	SHR	male	glomeruli	week 8	24.6567	22.3267	-2.33	0	1	0.828144
09/4503	SHR	male	glomeruli	week 8	25.0867	21.87	-3.21667	-0.886667	1.8489	1.53115
09/4504	SHR	male	glomeruli	week 8	24.9933	22.1167	-2.87667	-0.546667	1.46071	1.20968
09/3034	MWF-6SHR	male	glomeruli	week 8	26.43	23.2667	-3.16333	-0.833333	1.7818	1.47558	1.64772
09/3035	MWF-6SHR	male	glomeruli	week 8	25.55	22.3533	-3.19667	-0.866667	1.82344	1.51007
09/3039	MWF-6SHR	male	glomeruli	week 8	24.8467	21.9433	-2.90333	-0.573333	1.48796	1.23224
09/3040	MWF-6SHR	male	glomeruli	week 8	25.1933	21.5567	-3.63667	-1.30667	2.47369	2.04857
09/3470	MWF-6SHR	male	glomeruli	week 8	25.745	22.145	-3.6	-1.27	2.41162	1.99716
09/3471	MWF-6SHR	male	glomeruli	week 8	25.5033	22.4333	-3.07	-0.74	1.67018	1.38315
09/3495	MWF-6SHR	male	glomeruli	week 8	25.565	22.0467	-3.51833	-1.18833	2.27889	1.88725
09/2828	MWF	male	glomeruli	week 8	24.725	21.1433	-3.58167	-1.25167	2.38116	1.97195	1.56044
09/2829	MWF	male	glomeruli	week 8	24.2467	20.85	-3.39667	-1.06667	2.09459	1.73462
09/2830	MWF	male	glomeruli	week 8	24.3867	20.88	-3.50667	-1.17667	2.26054	1.87205
09/2831	MWF	male	glomeruli	week 8	24.21	20.51	-3.7	-1.37	2.58471	2.14051
09/2832	MWF	male	glomeruli	week 8	24.48	22.745	-1.735	0.595	0.662044	0.548268
09/2833	MWF	male	glomeruli	week 8	23.95	21.06	-2.89	-0.56	1.47427	1.22091
09/2834	MWF	male	glomeruli	week 8	24.22	21.1567	-3.06333	-0.733333	1.66248	1.37677
09/3273	MWF	male	glomeruli	week 8	24.6467	21.35	-3.29667	-0.966667	1.95432	1.61846

## Sheet: Tmem63c
qPCR - Tmem63c		Tmem63c-105F = TCAACACCATCGACATGTACA				outlier
Fig 4A+B		Tmem63c-224R = TAGGAAAGCGGAGAAGTAGAC
Animal no.	Rat strain	Sex	Organ	Age	PBGD	Tmem63c	Tmem63c-PBGD	deltadelta	2 squared -N	Fold Change	Fold Change
					Cq	Cq	Cq	DDCq	DDCq	(column J:K)	mean value
G1/09/007	SHR	male	glomeruli	week 4	24.4	26.14	1.74	-0.303333	1.23399	1.23035	1
G1/09/008	SHR	male	glomeruli	week 4	23.84	26.1967	2.35667	0.313333	0.80478	0.802403
G1/09/009	SHR	male	glomeruli	week 4	23.8367	25.88	2.04333	0	1	0.997046
G1/09/005	SHR	male	glomeruli	week 4	24.275	26.9	2.625	0.581667	0.668191	0.666218
G1/09/363	SHR	male	glomeruli	week 4	24.3267	26.2933	1.96667	-0.0766667	1.05458	1.05146
09/3520	SHR	male	glomeruli	week 4	23.9867	26.0967	2.11	0.0666667	0.954842	0.952021
09/3521	SHR	male	glomeruli	week 4	24.0367	25.6967	1.66	-0.383333	1.30435	1.3005
09/3522	SHR	male	glomeruli	week 4	24.2133	25.2633	1.05	-0.993333	1.99078	1.9849
09/1508	MWF-6SHR	male	glomeruli	week 4	24.6833	25.825	1.14167	-0.901667	1.86822	1.86271	1.61934
09/1510	MWF-6SHR	male	glomeruli	week 4	24.1833	25.61	1.42667	-0.616667	1.53333	1.5288
09/1509	MWF-6SHR	male	glomeruli	week 4	24.4367	25.9133	1.47667	-0.566667	1.4811	1.47672
09/1806	MWF-6SHR	male	glomeruli	week 4	24.875	25.5533	0.678333	-1.365	2.57576	2.56816
09/1807	MWF-6SHR	male	glomeruli	week 4	24.59	24.955	0.365	-1.67833	3.20058	3.19113
09/1795	MWF-6SHR	male	glomeruli	week 4	24.2633	26.36	2.09667	0.0533333	0.963707	0.960861
09/1796	MWF-6SHR	male	glomeruli	week 4	24.0633	26.7133	2.65	0.606667	0.656712	0.654773
09/1826	MWF-6SHR	male	glomeruli	week 4	24.2833	26.8133	2.53	0.486667	0.713672	0.711564
09/1528	MWF	male	glomeruli	week 4	24.5833	24.83	0.246667	-1.79667	3.47417	3.4639	3.11703
09/1529	MWF	male	glomeruli	week 4	24.16	24.5833	0.423333	-1.62	3.07375	3.06467
09/1530	MWF	male	glomeruli	week 4	23.7	25.0933	1.39333	-0.65	1.56917	1.56453
G1/09/216	MWF	male	glomeruli	week 4	24.39	24.6333	0.243333	-1.8	3.4822	3.47192
G1/09/217	MWF	male	glomeruli	week 4	24.7967	24.4933	-0.303333	-2.34667	5.08648	5.07145
09/1892	MWF	male	glomeruli	week 4	24.05	24.7967	0.746667	-1.29667	2.45661	2.44935
09/1893	MWF	male	glomeruli	week 4	24.0967	25.29	1.19333	-0.85	1.8025	1.79718
09/1894	MWF	male	glomeruli	week 4	24.7267	24.7467	0.02	-2.02333	4.06522	4.05321
15/912	SHR	male	glomeruli	week 4	24.9366	28.1606	3.22395	0.300142	0.812172
15/913	SHR	male	glomeruli	week 4	24.8207	28.0199	3.19927	0.275459	0.826187
15/914	SHR	male	glomeruli	week 4	24.6991	27.6229	2.92381	0	1
15/915	SHR	male	glomeruli	week 4	25.5189	28.683	3.16403	0.240223	0.846614
15/966	SHR	male	glomeruli	week 4	24.9057	28.1452	3.23947	0.315657	0.803485
15/1547	SHR	male	glomeruli	week 4	24.7734	27.6147	2.84127	-0.0825386	1.05888
15/1548	SHR	male	glomeruli	week 4	24.8726	27.4536	2.58091	-0.342905	1.26831
15/1555	SHR	male	glomeruli	week 4	25.2733	27.7619	2.48854	-0.435266	1.35216
09/4214	Con1-81	male	glomeruli	week 4	25.0287	26.6104	1.58166	-1.34215	2.53529	2.52781	2.54542
09/4217	Con1-81	male	glomeruli	week 4	25.1904	26.4721	1.28167	-1.64214	3.12129	3.11207
09/4215	Con1-81	male	glomeruli	week 4	24.7461	26.1827	1.43665	-1.48716	2.80337	2.79509
09/4227	Con1-81	male	glomeruli	week 4	25.0164	26.4142	1.39781	-1.526	2.87986	2.87135
09/4238	Con1-81	male	glomeruli	week 4	24.8342	26.8264	1.99227	-0.931538	1.90731	1.90167
09/4239	Con1-81	male	glomeruli	week 4	24.7367	26.8927	2.15605	-0.767761	1.70263	1.6976
09/4240	Con1-81	male	glomeruli	week 4	25.2834	26.6608	1.37737	-1.54645	2.92097	2.91234
14/1468	Con 1-Mgh4	male	glomeruli	week 4	25.5922	28.0825	2.49034	-0.433472	1.35048	1.34649	1.02304
14/1469	Con 1-Mgh4	male	glomeruli	week 4	25.503	28.2257	2.72266	-0.201147	1.14961	1.14622
14/1470	Con 1-Mgh4	male	glomeruli	week 4	25.237	27.8548	2.61781	-0.306	1.23628	1.23262
14/1472	Con 1-Mgh4	male	glomeruli	week 4	25.5507	27.9894	2.43873	-0.485077	1.39966	1.39553
14/1634	Con 1-Mgh4	male	glomeruli	week 4	25.6528	28.9504	3.29759	0.373783	0.771756	0.769477
14/1635	Con 1-Mgh4	male	glomeruli	week 4	25.0857	28.781	3.69527	0.771461	0.585824	0.584093
14/1636	Con 1-Mgh4	male	glomeruli	week 4	25.7317	28.9384	3.20674	0.282927	0.821922	0.819494
14/1638	Con 1-Mgh4	male	glomeruli	week 4	25.5252	28.6123	3.08707	0.163261	0.893004	0.890366
09/2948	SHR	male	glomeruli	week 8	23.7833	26.8	3.01667	0.311667	0.80571	0.781874	1
G1/09/899	SHR	male	glomeruli	week 8	24.5133	27.52	3.00667	0.301667	0.811315	0.787312
G1/09/799	SHR	male	glomeruli	week 8	25.06	28.0133	2.95333	0.248333	0.841868	0.816962
G1/09/800	SHR	male	glomeruli	week 8	25.32	28.025	2.705	0	1	0.970416
09/2936	SHR	male	glomeruli	week 8	25.5333	28.49	2.95667	0.251667	0.839926	0.815077
09/2937	SHR	male	glomeruli	week 8	24.6567	28.12	3.46333	0.758333	0.591179	0.573689
09/4503	SHR	male	glomeruli	week 8	25.0867	27.1333	2.04667	-0.658333	1.57826	1.53157
09/4504	SHR	male	glomeruli	week 8	24.9933	26.87	1.87667	-0.828333	1.77563	1.7231
09/3034	MWF-6SHR	male	glomeruli	week 8	26.43	29.1967	2.76667	0.0616667	0.958157	0.92981	0.958901
09/3035	MWF-6SHR	male	glomeruli	week 8	25.55	28.17	2.62	-0.085	1.06069	1.02931
09/3039	MWF-6SHR	male	glomeruli	week 8	24.8467	27.815	2.96833	0.263333	0.833161	0.808512
09/3040	MWF-6SHR	male	glomeruli	week 8	25.1933	26.8433	1.65	-1.055	2.07772	2.01625
09/3470	MWF-6SHR	male	glomeruli	week 8	25.745	28.17	2.425	-0.28	1.21419	1.17827
09/3471	MWF-6SHR	male	glomeruli	week 8	25.5033	28.5933	3.09	0.385	0.765779	0.743124
09/3495	MWF-6SHR	male	glomeruli	week 8	25.565	28.1367	2.57167	-0.133333	1.09682	1.06438
09/2828	MWF	male	glomeruli	week 8	24.725	25.5533	0.828333	-1.87667	3.67226	3.56362	2.46895
09/2829	MWF	male	glomeruli	week 8	24.2467	25.52	1.27333	-1.43167	2.69758	2.61778
09/2830	MWF	male	glomeruli	week 8	24.3867	25.93	1.54333	-1.16167	2.23716	2.17097
09/2831	MWF	male	glomeruli	week 8	24.21	25.6433	1.43333	-1.27167	2.4144	2.34298
09/2832	MWF	male	glomeruli	week 8	24.48	25.795	1.315	-1.39	2.62079	2.54325
09/2833	MWF	male	glomeruli	week 8	23.95	25.3933	1.44333	-1.26167	2.39773	2.32679
09/2834	MWF	male	glomeruli	week 8	24.22	26.5467	2.32667	-0.378333	1.29984	1.26138
09/3273	MWF	male	glomeruli	week 8	24.6467	25.76	1.11333	-1.59167	3.01397	2.92481
15/1217	SHR	male	glomeruli	week 8	24.9267	27.4367	2.51	-0.61	1.52626
15/1207	SHR	male	glomeruli	week 8	25.3067	29.145	3.83833	0.718333	0.607799
15/1208	SHR	male	glomeruli	week 8	25.155	28.3833	3.22833	0.108333	0.927659
15/1209	SHR	male	glomeruli	week 8	24.815	27.66	2.845	-0.275	1.20999
15/1148	SHR	male	glomeruli	week 8	24.9767	27.8	2.82333	-0.296667	1.2283
15/1149	SHR	male	glomeruli	week 8	24.7533	27.8733	3.12	0	1
15/1151	SHR	male	glomeruli	week 8	25.4167	29.18	3.76333	0.643333	0.640232
15/1152	SHR	male	glomeruli	week 8	25.515	28.85	3.335	0.215	0.861546
09 003	Con 1-81 MWF	male	glomeruli	week 8	25.25	28.3567	3.10667	-0.0133333	1.00928	0.979426	2.54415
09 004	Con 1-81 MWF	male	glomeruli	week 8	25.09	28.7733	3.68333	0.563333	0.676737	0.656716
09/112	Con 1-81 MWF	male	glomeruli	week 8	24.44	26.2633	1.82333	-1.29667	2.45661	2.38393
09/4186	Con 1-81 MWF	male	glomeruli	week 8	24.68	25.9167	1.23667	-1.88333	3.68926	3.58012
09/4187	Con 1-81 MWF	male	glomeruli	week 8	24.68	26.1433	1.46333	-1.65667	3.15287	3.0596
09/4188	Con 1-81 MWF	male	glomeruli	week 8	24.9867	26.6	1.61333	-1.50667	2.84153	2.75746
09/4189	Con 1-81 MWF	male	glomeruli	week 8	24.7	26.35	1.65	-1.47	2.77022	2.68826
09/4194	Con 1-81 MWF	male	glomeruli	week 8	25.27	26.26	0.99	-2.13	4.37717	4.24768
					25.7067	27.795
14/1943	Con 1-Mgh4	male	glomeruli	week 8	25.2867	27.6	2.31333	-0.806667	1.74917	1.69742	1.43937
14/1944	Con 1-Mgh4	male	glomeruli	week 8	24.8267	28.57	3.74333	0.623333	0.649169	0.629964
14/1945	Con 1-Mgh4	male	glomeruli	week 8	24.8833	27.99	3.10667	-0.0133333	1.00928	0.979426
14/1946	Con 1-Mgh4	male	glomeruli	week 8	25.0233	27.22	2.19667	-0.923333	1.89649	1.84039
14/2102	Con 1-Mgh4	male	glomeruli	week 8	25.1733	27.36	2.18667	-0.933333	1.90968	1.85319
14/2103	Con 1-Mgh4	male	glomeruli	week 8	24.82	27.1867	2.36667	-0.753333	1.68568	1.63581
