# Supplementary material for: Analysis of the genomic architecture of a complex trait locus in hypertensive rat models links Tmem63c to kidney damage
Source: eLife. 2019 Mar 22;8:e42068. doi: 10.7554/eLife.42068 (PMC6478434; doi:10.7554/eLife.42068)
Supplement: Figure 5—source data 1. [file elife-42068-fig5-data1.xlsx]

## Sheet: FSGS_Tmem63c intensity score
FSGS - human: Tmem63c intensity score in glomeruli
Figure 5E
Case	Score of intensity - Tmem63c			Case	Score of intensity	patients	patients
	(0 = -, 1 = +, 2 = ++, 3 = +++)					(number)	(%)
Control	2			Control	0 = -	0	0
Control	3			Control	1 = +	2	18.1818
Control	1			Control	2 = ++	3	27.2727
Control	2			Control	3 = +++	6	54.5455
Control	3
Control	3
Control	2
Control	1
Control	3
Control	3
Control	3
FSGS	0			FSGS	0 = -	6	66.6667
FSGS	0			FSGS	1 = +	0	0
FSGS	0			FSGS	2 = ++	2	22.2222
FSGS	2			FSGS	3 = +++	1	11.1111
FSGS	0
FSGS	3
FSGS	0
FSGS	2
FSGS	0

## Sheet: FSGS_% of Tmem63c positivity
FSGS - human: percentage of Tmem63c positivity in glomeruli
Figure 5F
Case	Score 1 (% of glomeruli)	Score 2 (% of glomeruli)	Score 3 (% of glomeruli)	Score 4 (% of glomeruli)
Control	70	5	20	5
Control	80	20	0	0
Control	80	10	0	10
Control	80	20	0	0
Control	100	0	0	0
Control	100	0	0	0
Control	60	30	10	0
Control	70	15	0	15
Control	100	0	0	0
Control	100	0	0	0
Control	90	10	0	0
FSGS	13	38	13	38
FSGS	0	0	17	83
FSGS	0	0	30	70
FSGS	12	12	41	35
FSGS	0	0	0	100
FSGS	28	36	18	18
FSGS	0	0	25	75
FSGS	40	40	0	20
FSGS	0	0	0	100
