# Supplementary material for: Analysis of the genomic architecture of a complex trait locus in hypertensive rat models links Tmem63c to kidney damage
Source: eLife. 2019 Mar 22;8:e42068. doi: 10.7554/eLife.42068 (PMC6478434; doi:10.7554/eLife.42068)
Supplement: Figure 5—source data 2. [file elife-42068-fig5-data2.xlsx]

## Sheet: Nephrin staining
Nephrin staining in FSGS patients
Figure 5I,J
FSGS
Nephrin staining pattern	FSGS1	FSGS2	FSGS3	FSGS4	FSGS5	FSGS6	FSGS7	FSGS8	FSGS9
% of glomeruli with linear pattern	50	100	70	17.8571	33.3333	7.69231	83.3333	85.7143	100
% of glomeruli with granurlar pattern	50	0	30	82.1429	66.6667	92.3077	16.6667	14.2857	0
Nephirn loss
% of glomeruli without loss	100	66.6667	60	53.5714	66.6667	92.3077	16.6667	42.8571	75
% of glomeruli with segmental loss	0	33.3333	30	42.8571	33.3333	0	0	28.5714	0
% of glomeruli with global loss	0	0	10	3.57143	0	7.69231	83.3333	28.5714	25
Controls
Nephrin staining pattern	C1	C2	C3	C4	C5	C6	C7	C8	C9	C10	C11
% of glomeruli with linear pattern	94.1176	100	81.8182	100	95.8333	100	100	96.4286	73.913	96.6667	75
% of glomeruli with granurlar pattern	5.88235	0	18.1818	0	4.16667	0	0	3.57143	26.087	3.33333	25
Nephirn loss
% of glomeruli without loss	100	100	100	100	100	100	100	100	100	100	100
% of glomeruli with segmental loss	0	0	0	0	0	0	0	0	0	0	0
% of glomeruli with global loss	0	0	0	0	0	0	0	0	0	0	0
