# Supplementary material for: Analysis of the genomic architecture of a complex trait locus in hypertensive rat models links Tmem63c to kidney damage
Source: eLife. 2019 Mar 22;8:e42068. doi: 10.7554/eLife.42068 (PMC6478434; doi:10.7554/eLife.42068)
Supplement: Figure 6—source data 1. [file elife-42068-fig6-data1.xlsx]

## Sheet: Figure 6A
	Sample	Tmem63c	GAPDH	Ratio Tmem63c/GAPDH	Foldchange siTmem63c/siControl
		Total Density	Total Density
		(OD)	(OD)
1) siControl
	siControl1	102920	915.163	112.461	1
	siControl2	116547	2067.26	56.3775	1
	siControl3	107236	1895.72	56.5674	1
2) siTmem63c
	siTmem63c1	127255	1302.51	97.6998	0.868745
	siTmem63c2	125716	2931.05	42.8911	0.760784
	siTmem63c3	98927.8	2013.68	49.1279	0.868483

## Sheet: Figure 6B
	Sample	Fl 485/528 nm	minus Blank	cell no	Foldchange siTmem63c/siControl
1) siControl
	siControl1	1919	987	4431.97	1
	siControl2	1921	989	4440.95	1
	siControl3	2374	1442	6475.08	1
2)siTmem63c
	siTmem63c1	1734	802	3601.26	0.812563
	siTmem63c2	1657	725	3255.5	0.733064
	siTmem63c3	1669	737	3309.38	0.511096

## Sheet: Figure 6C
		Foldchange siTmem63c/siControl
1) siControl
	siControl1	1
	siControl2	1.07459
	siControl3	1.10794
	siControl4	1
2)siTmem63c
	siTmem63c1	0.837666
	siTmem63c2	0.88125
	siTmem63c3	0.935453
	siTmem63c4	0.71679

## Sheet: Figure 6D
	Compartment	Sample	GAPDH	Cytochrom C	Cytochrom C/GAPDH	Cytoplasma/Mitochondria	Average siControl	Foldchange Sample/Average siControl
1) siControl
	Cytoplasma	esiControl1	100	100	1	1	0.962795	1.03864
	Mitochondria	esiControl1	100	100	1
	Cytoplasma	esiControl2	106.967	95.6	0.893734	0.920223		0.955783
	Mitochondria	esiControl2	126.14	122.509	0.971215
	Cytoplasma	esiControl3	112.485	86.634	0.770183	0.968161		1.00557
	Mitochondria	esiControl3	130.853	104.095	0.795511
2) siTmem63c
	Cytoplasma	esiTmem63c1	102.453	93.449	0.912116	1.20002		1.24639
	Mitochondria	esiTmem63c1	122.263	92.93	0.760083
	Cytoplasma	esiTmem63c2	101.943	88.901	0.872066	1.46859		1.52534
	Mitochondria	esiTmem63c2	121.865	72.365	0.593813
	Cytoplasma	esiTmem63c3	88.924	83.074	0.934213	1.36111		1.41371
	Mitochondria	esiTmem63c3	113.41	77.84	0.686359
