# Supplementary material for: Analysis of the genomic architecture of a complex trait locus in hypertensive rat models links Tmem63c to kidney damage
Source: eLife. 2019 Mar 22;8:e42068. doi: 10.7554/eLife.42068 (PMC6478434; doi:10.7554/eLife.42068)
Supplement: Figure 7—source data 1. [file elife-42068-fig7-data1.xlsx]

## Sheet: Figure 7L
1) Control-MO
					Values plotted
uninj. Control	Uninjected Control in Ct.1 - Ct.3 serves as Uninjected Control for Ct.1-Ct.3 ATG-MO as well
"Fluorescent"	No. embryos in category		Total no. embryos counted/Ct.	Percentage "Fluorescent"/Ct	RATIO Treated/Ctrl
Count (Ct.) 1	24		62	38.7097	0.753472
Count 2	26		70	37.1429	1.12903
Count 3	16		49	32.6531	1.14844
"Deficient Fluorescent"		Total embryos counted	181	Percentage "Deficient-Fluorescent"/Ct
Ct.1	37			59.6774	1.11712
Ct.2	42			60	0.949821
Ct.3	32			65.3061	0.893229
Cripple/Dead				Percentage "Cripple/Dead"/Ct
Ct.1	1			1.6129	2.58333
Ct.2	2			2.85714	0.376344
Ct.3	1			2.04082	2.04167
Control-MO 0,3 mM	No. embryos in category		Total no. embryos counted/Ct.	Percentage "Fluorescent"/Ct
"Fluorescent"
Ct.1	21		72	29.1667
Ct.2	39		93	41.9355
Ct.3	9		24	37.5
		Total embryos counted	189	Percentage "Deficient-Fluorescent"/Ct
"Deficient-Fluorescent"
Ct.1	48			66.6667
Ct.2	53			56.9892
Ct.3	14			58.3333
Cripple/Dead				Percentage "Cripple/Dead"/Ct
Ct.1	3			4.16667
Ct.2	1			1.07527
Ct.3	1			4.16667
2) ATG-MO
uninj. Control
"Fluorescent"	No. embryos in category		Total no. embryos counted/Ct.	Percentage "Fluorescent"/Ct	RATIO Treated/Ctrl
Count (Ct.) 1	24		62	38.7097	0.469697
Ct. 2	26		70	37.1429	0.663322
Ct. 3	16		49	32.6531	0.408333
Ct. 4	20		51	39.2157	0.566667
"Deficient Fluorescent"		Total embryos counted	232	Percentage "Deficient-Fluorescent"/Ct
Ct.1	37			59.6774	1.32748
Ct.2	42			60	1.23188
Ct.3	32			65.3061	1.29306
Ct.4	31			60.7843	1.27957
Cripple/Dead				Percentage "Cripple/Dead"/Ct
Ct.1	1			1.6129	1.61039
Ct.2	2			2.85714	0.507246
Ct.3	1			2.04082	1.08889
Ct.4	0			0	#DIV/0!
tmem63c ATG-MO 0,3 mM
"Fluorescent"	No. embryos in category		Total no. embryos counted/Ct.	Percentage "Fluorescent"/Ct
Ct.1	14		77	18.1818
Ct.2	17		69	24.6377
Ct.3	6		45	13.3333
Ct.4	8		36	22.2222
		Total embryos counted	191
"Deficient-fluorescent"				Percentage "Deficient-Fluorescent"/Ct
Ct.1	61			79.2208
Ct.2	51			73.913
Ct.3	38			84.4444
Ct.4	28			77.7778
Cripple/Dead
Ct.1	2			Percentage "Cripple/Dead"/Ct
Ct.2	1			2.5974
Ct.3	1			1.44928
Ct.4	0			2.22222
				0
3) ATG-MO 1:3 + 100 ng/µl Tmem63c mRNA (rat)
uninj. Control
"Fluorescent"	No. embryos in category		Total no. embryos counted/Ct.	Percentage "Fluorescent"/Ct	RATIO Treated/Ctrl
Ct.1	24		69	34.7826	1.01823
Ct.2	29		108	26.8519	0.891695
Ct.3 (same as Ct.2)	29		108	26.8519	0.839242
Ct.4	20		51	39.2157	0.95625
		Total embryos counted	228
"Deficient-fluorescent"				Percentage "Deficient-Fluorescent"/Ct
Ct.1	45			65.2174	0.958333
Ct.2	78			72.2222	1.01408
Ct.3 (same as Ct.2)	78			72.2222	1.07259
Ct.4	31			60.7843	0.904839
Cripple/Dead				Percentage "Cripple/Dead"/Ct
Ct.1	0			0	2.08
Ct.2	1			0.925926	3.04225
Ct.3 (same as Ct.2)	1			0.925926	0
Ct.4	0			0	7.5
ATG-MO 1:3 + 100 ng/µl Tmem63c mRNA (rat)
"Fluorescent"	No. embryos in category		Total no. embryos counted/Ct.	Percentage "Fluorescent"/Ct
Ct.1	17		48	35.4167
Ct.2 (Injection A.M.Meyer)	17		71	23.9437
Ct.3 (Injection N.Müller)	16		71	22.5352
Ct.4	15		40	37.5
		Total embryos counted	230
"Deficient-fluorescent"				Percentage "Deficient-Fluorescent"/Ct
Ct.1	30			62.5
Ct.2 (Injection A.M.Meyer)	52			73.2394
Ct.3 (Injection N.Müller)	55			77.4648
Ct.4	22			55
Cripple/Dead				Percentage "Cripple/Dead"/Ct
Ct.1	1			2.08333
Ct.2 (Injection A.M.Meyer)	2			2.8169
Ct.3 (Injection N.Müller)	0			0
Ct.4	3			7.5
4) tmem63c ex2-sgRNA 159,6 ng/µl
Uninj. Control
"Fluorescent"	No. embryos in category		Total no. embryos counted/Ct.	Percentage "Fluorescent"/Ct	Ratio Treated/Control
Ct.1	10		53	18.8679	0.407692
Ct.2	88		313	28.115	0.0583085
Ct.3	26		122	21.3115	0.283156
Ct.4	25		124	20.1613	0.105532
		Total embryos counted	612
"Deficient-fluorescent"				Percentage "Deficient-Fluorescent"/Ct
Ct.1	41			77.3585	1.1601
Ct.2	222			70.9265	1.35213
Ct.3	95			77.8689	1.19564
Ct.4	98			79.0323	1.21146
Cripple/Dead				Percentage "Cripple/Dead"/Ct
Ct.1	2			3.77358	0.679487
Ct.2	3			0.958466	2.56557
Ct.3	1			0.819672	1.05172
Ct.4	1			0.806452	2.6383
tmem63c ex2-sgRNA 159,6 ng/µl
"Fluorescent"	No. embryos in category		Total no. embryos counted/Ct.	Percentage "Fluorescent"/Ct
Ct.1	3		39	7.69231
Ct.2	2		122	1.63934
Ct.3	7		116	6.03448
Ct.4	2		94	2.12766
		Total embryos counted	371
"Deficient-fluorescent"				Percentage "Deficient-Fluorescent"/Ct
Ct.1	35			89.7436
Ct.2	117			95.9016
Ct.3	108			93.1034
Ct.4	90			95.7447
Cripple/Dead				Percentage "Cripple/Dead"/Ct
Ct.1	1			2.5641
Ct.2	3			2.45902
Ct.3	1			0.862069
Ct.4	2			2.12766
5) tmem63c ex2-sgRNA 159,6 ng/µl + 100 ng/µl tmem63c mRNA (zebrafish)
uninj.Control
"Fluorescent"	No. embryos in category		Total no. embryos counted/Ct.	Percentage "Fluorescent"/Ct	Ratio Treated/Control
Ct.1	9		39	23.0769	1.04598
Ct.2	10		53	18.8679	1.325
Ct.3	8		34	23.5294	1.22348
		Total embryos counted	126
"Deficient-fluorescent"				Percentage "Deficient-Fluorescent"/Ct
Ct.1	28			71.7949	0.912562
Ct.2	41			77.3585	0.807927
Ct.3	25			73.5294	0.865455
Cripple/Dead				Percentage "Cripple/Dead"/Ct
Ct.1	2			5.12821	2.01724
Ct.2	2			3.77358	3.3125
Ct.3	1			2.94118	2.57576
tmem63c ex2-sgRNA 159,6 ng/µl + 100 ng/µl tmem63c mRNA (zebrafish)
"Fluorescent"	No. embryos in category		Total no. embryos counted/Ct.	Percentage "Fluorescent"/Ct
Ct.1	7		29	24.1379
Ct.2	4		16	25
Ct.3	19		66	28.7879
		Total embryos counted	111
"Deficient-fluorescent"				Percentage "Deficient-Fluorescent"/Ct
Ct.1	19			65.5172
Ct.2	10			62.5
Ct.3	42			63.6364
Cripple/Dead				Percentage "Cripple/Dead"/Ct
Ct.1	3			10.3448
Ct.2	2			12.5
Ct.3	5			7.57576
