# Supplementary material for: Analysis of the genomic architecture of a complex trait locus in hypertensive rat models links Tmem63c to kidney damage
Source: eLife. 2019 Mar 22;8:e42068. doi: 10.7554/eLife.42068 (PMC6478434; doi:10.7554/eLife.42068)
Supplement: Figure 7—figure supplement 1—source data 1. [file elife-42068-fig7-figsupp1-data1.xlsx]

## Sheet: Fig.7 - FigureSuppl.1
1) tmem63c ex2-sdMO 0.5mM
uninj.Control
"Fluorescent"	No. embryos in category		Total no. embryos counted/Ct.	Percentage "Fluorescent"/Ct	Ratio Treated/Control
Count (Ct.).1	6		16	37.5	0.727273
Ct.2	31		63	49.2063	0.812903
Ct.3	63		132	47.7273	0.693388
Ct.4 (same as Ct.3)	63			47.7273	0.777614
		Total embryos counted	211
"Deficient-fluorescent"				Percentage "Deficient-Fluorescent"/Ct
Ct.1	10			62.5	1.16364
Ct.2	32			50.7937	1.18125
Ct.3	66			50	1.30935
Ct.4	66			50	1.23711
Cripple/Dead				Percentage "Cripple/Dead"/Ct
Ct.1	0			0	1
Ct.2	0			0	1
Ct.3	3			2.27273	0.633094
Ct.4	3			2.27273	0.453608
tmem63c ex2-sdMO 0.5mM
"Fluorescent"	No. embryos in category		Total no. embryos counted/Ct.	Percentage "Fluorescent"/Ct
Ct.1	3		11	27.2727
Ct.2	20		50	40
Ct.3 (Injection A.Meyer)	46		139	33.0935
Ct.4 (Injection N.Müller)	36		97	37.1134
		Total embryos counted	297
"Deficient-fluorescent"				Percentage "Deficient-Fluorescent"/Ct
Ct.1	8			72.7273
Ct.2	30			60
Ct.3	91			65.4676
Ct.4	60			61.8557
Cripple/Dead				Percentage "Cripple/Dead"/Ct
Ct.1	0			0
Ct.2	0			0
Ct.3	2			1.43885
Ct.4	1			1.03093
1) tmem63c ex2-sdMO 0.5mM + 100ng/µl zebrafish tmem63c mRNA
uninj.Control
"Fluorescent"	No. embryos in category		Total no. embryos counted/Ct.	Percentage "Fluorescent"/Ct	Ratio Treated/Control
Count (Ct.).1	38		117	32.4786	1.35173
Ct.2	18		47	38.2979	0.964976
Ct.3	30		82	36.5854	0.929333
		Total embryos counted	246
"Deficient-fluorescent"				Percentage "Deficient-Fluorescent"/Ct
Ct.1	78			66.6667	0.841463
Ct.2	29			61.7021	0.986507
Ct.3	52			63.4146	1.04077
Cripple/Dead				Percentage "Cripple/Dead"/Ct
Ct.1	1			0.854701	1
Ct.2	0			0	1
Ct.3	0			0	#DIV/0!
tmem63c ex2-sdMO 0.5mM + 100ng/µl zebrafish tmem63c mRNA
"Fluorescent"	No. embryos in category		Total no. embryos counted/Ct.	Percentage "Fluorescent"/Ct
Ct.1	18		41	43.9024
Ct.2	17		46	36.9565
Ct.3	17		50	34
		Total embryos counted	137
"Deficient-fluorescent"				Percentage "Deficient-Fluorescent"/Ct
Ct.1	23			56.0976
Ct.2	28			60.8696
Ct.3	33			66
Cripple/Dead				Percentage "Cripple/Dead"/Ct
Ct.1	0			0
Ct.2	1			2.17391
Ct.3	0			0
