# Supplementary material for: Analysis of the genomic architecture of a complex trait locus in hypertensive rat models links Tmem63c to kidney damage
Source: eLife. 2019 Mar 22;8:e42068. doi: 10.7554/eLife.42068 (PMC6478434; doi:10.7554/eLife.42068)
Supplement: Figure 8—source data 1. [file elife-42068-fig8-data1.xlsx]

## Sheet: Figure 8 D
	podocyte foot process widht (nm)
uninj.Control	Embryo 1	Embryo 2	Embryo 3	Embryo 4	Embryo 5	Cas9-Control	Embryo 1	Embryo 2	Embryo 3	Embryo 4	tmem63c ex2-sgRNA	Embryo 1	Embryo 2	Embryo 3	Embryo 4
	213.688	97.11	111.96	56.1681	96.13		91.9808	85.7346	124.422	299.43		101.355	123.771	239.668	207.142
	102.421	114.1	49.05	431.481	135.09		80.2883	76.6125	107.247	172.437		198.452	228.209	146.472	102.926
	149.127	189.68	59.58	85.3432	129.78		70.0154	107.224	62.211	160.407		233.967	134.833	109.322	65.9473
	91.3382	122.82	58.42	47.3153	152.14		31.3989	56.9064	36.1686	79.4337		125.075	67.2756	148.879	43.1399
	121.552	42.84	30.47	84.2521	103.48		65.2847	131.539	79.9855	209.649		61.773	180.415	192.313	97.861
	272.062	64.79	52.25	166.694	109.93		30.4175	249.577	91.0946	149.715		179.129	204.729	136.258	78.5532
	199.172	203.85	38.04	28.138	62.88		81.8598	265.552	111.291	73.4823		217.443	122.292	155.242	280.777
	67.171	159.65	28.14	179.699	57.12		68.9017	58.3201	198.937	102.405		135.258	173.516	143.596	277.728
	217.534	98.53	118.45	75.0751	61.45		66.5046	125.685	154.333	52.6558		215.654	102.819	160.956	472.976
	105.273	73.42	49.57	110.003	66.65		91.136	116.492	120.266	79.4337		6.66546	126.27	217.16	66.8395
	99.2137	98.06	56.22	60.9346	94.53		81.9894	75.5419	69.7666	77.6766		140.045	329.968	75.4438	148.33
	67.9746	57.66	333.41	90.3671	52.06		62.7978	80.1089	93.5542	106.372		112.438	102.819	79.6454	33.8418
	66.6546	33.5	186.98	66.9139	59.62		62.7978	51.8689	157.106	85.6979		325.934	46.2781	131.219	57.1228
	108.96	85.08	86.77	65.4703	68.63		65.8399	40.8477	63.662	97.3639		75.5419	74.812	985.289	56.6455
	73.084	103.17	134.01	69.2904	68.45		69.3406	153.225	54.6496	28.9876		66.8395	56.276	95.8478	217.84
	66.8395	115.28	73.89	70.0225	182.19		144.98	104.118	37.8362	70.0587		104.426	87.0849	135.312	506.268
	42.2146	161.37	79.07	141.3	331.32		164.579	88.2038	43.9898	110.443		62.3695	321.691	166.518	198.539
	55.5455	28.99	79.59	87.7267	157.89		90.3168	58.3201	48.7283	54.6904		94.3162	59.1409	159.616	150.199
	94.2639	256.75	101.02	95.8055	99.98		119.519	139.904	74.1569	89.1675		323.997	296.324	502.161	113.748
	298.825	98.09	56.28	59.416	69.2		60.057	58.6998	27.8393	88.1926		64.5858	94.7587	106.323	117.337
	66.0595	54.55	89.9	263.18	66.99		132.243	91.203	60.6846	98.0624		282.696	110.003	121.552	163.149
	125.095	82.52	245.03	61.1725	58.15		123.157	105.997	37.2445	62.7012		99.487	80.6841	248.854	115.535
	63.662	91.98	158.58	109.235	102.2		116.902	89.1224	69.7666	125.511		105.343	160.274	144.896	77.2861
	100.081	47.57	85.5	112.106	66.65		233.446	111.091	91.1759	437.482		112.152	196.14	202.819	38.3546
	55.723	58	90.57	100.832	76.52		194.385	97.5351	418.599	91.435		330.521	93.22	83.3997	55.5455
	351.897	71.49	94.2	118.832	80.26		156.646	74.893	89.6746	418.2		192.595	62.1053	102.926	363.972
	67.574	73.67	33.05	327.034	44.71		105.211	214.484	52.9987	96.9424		190.417	54.6964	1166.64	1684.78
	246.872	109.01	60.13	98.351	73.96		41.3997	162.912	102.228	68.1269		869.243	64.0314	476.745	1276.33
	85.821	103.52	79.59	263.418	99.98		32.8623	81.9894	201.305	104.531		197.33	39.6756	73.9903	318.255
	86.907	854.1	72.78	115.246	92.81		71.069	74.893	223.522	92.7199		463.983	112.023	161.338	133.567
	257.97	51.22	48.18	66.5766	76		276.146	174.309	470.869	235.703		371.682	1012.07	66.8395	115.334
	290.685	171.86	30.95	44.8144	677.84		142.117	64.8183	85.821	79.0701		292.488	147.148	327.362	197.089
	122.2	101.03	63.19	53.8035	105.55		446.018	197.581	108.96	58.132		86.651	112.023	905.206	132.025
	85.821	76.36	45.74	59.416	153.23		112.188	56.9458	138.414	83.7647		404.737	36.9504	246.302	63.327
	50.714	85.13	121.64	49.5529	110.69		137.097	99.2768	160.863	213.15		91.3382	107.775	556.299	217.042
	62.567	58.94	191.5	195.04	88.71		53.6545	78.589	115.364	152.675		113.748	439.229	1034.66	109.048
	52.0115	139.04	57.03	65.6271	76		213.207	62.4345	167.272	97.1229		73.5553	99.0776	201.8	106.072
	158.514	73.23	873.28	165.893	136.42		253.625	59.2178	142.353	127.725		183.606	99.28	638.054	115.951
	43.9898	88.19	67.21	619.056	83.52		682.535	25.7159	68.8764	138.372		81.0888	85.6075	91.5903	59.2178
	54.6496	421.96	185.89	100.832	127.65		134.788	134.416	130.029	77.9857		292.943	212.878	209.8	59.9306
	46.393	171.52	209.95	119.654	445.72		318.255	89.9128	206.761	74.8324		228.07	127.253	528.856	74.812
	31.8116	55.57	144.07	134.705	145.64		275.453	108.741	96.3871	114.854		96.3871	327.075	325.207	599.276
	261.93	47.03	113.58	126.32	116.3		89.618	180.634	45.804	75.1002		256.666	179.471	559.156	172.393
	70.8897	92.31	201.52	130.445	144.67		56.4131	153.21	110.019	102.111		388.59	133.256	812.911	216.581
	864.776	82.03	55.12	458.227	360.69		80.2694	39.4101	73.9903	92.104		383.912	187.69	73.9009	25.109
	283.088	114.82	60.28	168.054	21.08		57.6976	166.776	85.4143	156.569		223.522	603.063	227.16	96.7293
	172.917	206.79	391.87	193.445	81.36		93.8318	48.3929	162.081	80.0063		103.093	533.021	66.8841	113.58
	84.4584	135.67	197.75	58.8189	122.22		85.5957	112.133	71.4096	69.4901		92.0649	200.452	59.7827	130.131
	79.1168	136.71	48.09	247.384	66.99		62.4921	82.1558	103.701	50.7945		485.665	352.278	156.627	149.221
	99.0892	176.36	164.94	188.827	165.58		151.326	50.1476	83.7828	62.7326		113.509	500.608	219.925	63.6382
	140.045	359.4	98.6	148.896	89.56		38.1535	79.9096	57.4761	202.545		325.48	130.241	92.4087	124.219
	44.658	59.24	55.91	33.6108	67.97		102.072	129.074	181.547	58.7152		154.092	188.68	92.539	330.072
	325.669	161.07	113.52	53.1433	73.32		160.163	74.893	280.478	113.438		235.89	36.2721	132.107	119.574
	226.582	152.34	70.11	93.1062	60.36		55.8946	48.5806	81.0218	160.144		291.118	110.255	201.954	307.381
	123.666	76.34	194.46	125.885	79.99		40.0784	69.6679	115.334	57.4185		347.315	41.9176	285.602	324.573
	207.297	396.24	188.51	34.6452	88.87		71.946	344.363	62.7012	204.405		624.177	118.318	362.377	106.312
	262.372	168.77	44.74	63.993	102.42		71.2026	218.269	173.516	92.539		198.75	125.132	567.141	135.112
	113.509	96.79	142.27	170.855	24.03		126.739	246.424	103.114	97.3604		375.724	115.124	64.1567	62.4921
	145.083	102.41	148.35	67.2216	72.34		69.7784	82.9641	152.087	79.7802		164.024	100.529	78.3965	134.105
	50.6653	88.67	150.2	26.5717	151.03		306.92	168.252	66.2075	57.3835		739.95	108.974	105.515	145.949
	31.1055	142.28	95.79	53.1433	103.48		338.446	85.4143	71.4733	54.678		93.4486	105.666	97.9464	102.023
	462.331	58	133.11	50.4162	88.48		93.4458	84.9335	99.8253	137.301		78.5532	74.8814	98.6816	99.8346
	205.395	64.63	48.92	148.474	48.07		66.1293	71.8121	50.6292	112.228		42.7376	173.086	147.182	1029.94
	69.7666	46.28	86.85	194.254	90.66		180.897	52.5116	82.0264	93.2415		454.584	109.982	254.494	92.539
	154.092	64.65	123.11	72.2827	88.93		104.021	86.4732	82.1558	401.147		1081.42	459.319	249.426	93.1876
	146.05	54.66	240.42	435.69	95.77		136.634	89.9128	78.9164	69.2585		418.328	45.8436	72.3912	323.383
	204.661	33.5	81.77	79.6165	53.32		104.406	119.975	71.4733	78.7415		143.664	98.0088	47.2942	42.6275
	71.133	65.56	45.19	159.085	97.61		189.961	317.983	83.0372	115.968		62.567	63.8896	89.2701	124.864
	170.14	91.98	24.79	93.1062	53.32		62.3473	217.105	190.133	59.7827		420.3	80.6141	60.151	57.4185
	135.312	109.67	72.71	140.045	103.07		166.807	83.092	73.4204	34.593		342.03	178.54	121.861	95.8955
	453.518	108.74	24.79	147.892	74.52		71.0756	32.0207	165.599	52.275		104.803	101.203	204.09	117.43
	121.369	136.9	63.19	61.1725	115.98		75.7524	98.8021	62.4345	63.9059		171.829	294.847	279.319	146.608
	924.432	54.69	31.46	58.8189	66.65		93.4781	191.254	151.217	70.8209		52.8121	143.99	247.145	50.7945
	115.299	120.88	35.05	76.0896	64.78		109.805	125.063	117.871	82.1851		67.171	958.535	142.631	78.8689
	79.6454	65.56	145.37	493.674	517.42		98.7019	144.98	34.219	55.2624		220.05	191.193	743.929	139.197
	69.554	40.06	47.53	53.1433	115.06		44.809	182.746	111.482	55.8227		54.8749	44.2695	78.05	43.3514
	60.44	86.47	95.45	50.4939	75.84		80.1568	415.81	96.9424	99.189		193.298	100.671	33.442	314.251
	33.0297	76.71	217.99	77.469	78.02		48.8603	52.251	28.3528	92.2021		60.3583	102.926	95.3179	75.3138
	43.9898	67.93	232.39	69.2904	91.09		57.1908	48.3929	24.9373	154.633		932.159	158.234	63.4487	428.673
	73.5553	73.94	59.18	79.2709	46.66		30.0254	121.533	494.498	110.379		124.204	385.881	297.961	192.757
	100.597	78.55	78.05	86.511	91.09		98.8747	180.818	77.9884	352.143		82.4771	55.5455	74.5501	176.305
	135.531	180.71	95.32	60.5927	79.12		80.8799	48.7987	284.687	42.8389		368.058	70.1547	63.4487	107.479
	526.623	25.89	103.79	124.915	81.09		69.0989	185.546	160.123	30.3248		342.03	85.1569	55.4257	490.863
	180.063	62.92	204.23	167.423	86.42		54.3095	53.1718	964.318	81.202		446.459	124.917	375.062	176.019
	122.387	67.93	147.11	91.2336	99.19		53.3585	48.5806	133.1	80.2069		99.0168	294.129	17.7548	1723.26
	62.7486	73.34	48.36	77.469	191.05		67.1986	40.6604	98.0624	48.7575		62.0201	117.337	66.5983	237.868
	103.682	213.46	113.23	101.53	83.28		160.745	45.2842	86.9629	133.806		117.161	112.438	138.582	59.7827
	95.3179	94.76	160.97	77.469	130.96		63.195	18.1839	216.539	200.917		136.898	113.509	90.6981	44.3586
	51.1883	113.54	142.27	100.404	75.41		44.0179	65.586	94.2611	71.7504		59.2434	98.3642	261.909	155.132
	133.407	248.52	185.43	86.511	36.78		47.6115	78.589	47.571	76.1753		211.887	107.247	198.297	160.445
	167.402	38.48	185.67	42.8455	66.99		62.3473	45.7175	79.4337	59.665		59.5753	294.657	53.1889	62.7326
	117.746	106.37	66.42	34.6452	99.81		60.9304	95.6508	54.6904	101.747		493.986	105.343	101.332	100.376
	63.4487	173.63	68.68	150.312	283.88		87.0956	88.433	83.6197	89.4947		92.7199	124.422	271.296	231.611
	52.2558	47.32	141.59	103.973	74.52		42.7216	280.17	97.0675	332.895		116.003	135.604	238.929	845.806
	68.0448	31.01	40.33	88.5722	70.58		99.3508	77.344	55.7616	293.648		313.897	379.723	339.799	122.354
	133.114	130.55	98.99	95.8055	66.65		93.2307	72.4848	48.2988	62.7326		1104.83	273.221	82.1973	126.905
	147.319	75.46	71.65	200.514	78.02		163.101	65.4471	94.4059	125.281		199.506	102.926	261.909	63.2744
	134.083	289.91	51.89	112.933	59.62		110.288	167.566	268.12	66.7789		138.834	136.312	116.028	78.1529
	208.046	135.98	127.73	73.04	55.55		98.7019	60.057	72.1072	64.64		314.747	69.5895	75.3138	64.6245
	365.159	145.78	165.47	64.7486	53.74		123.278	153.714	79.6053	40.601		160.841	169.398	157.343	50.7945
	579.853	161.27	35.05	66.402	33.33		61.5859	194.4	121.67	72.3912		146.851	134.727	145.398	51.7151
	836.079	76.31	144.79	82.1607	13.33		65.5193	179.395	53.9927	70.5937		220.103	80.7533	146.059	150.601
	74.3613	52.26	79.99	60.4174	67.57		92.104	84.9335	25.8922	119.271		256.053	87.8954	423.06	116.106
	199.815	58.36	109.95	73.1499	99.49		78.8689	62.7012	57.0523	24.461		52.5116	148.33	101.332	170.038
	62.4117	168.17	102.09	159.119	48.07		104.406	50.1476	69.3625	161.791		130.546	56.6455	579.214	805.542
	68.03	86.85	111.49	133.174	40.54		133.061	69.3406	58.0014	160.144		294.105	86.907	401.017	417.59
	95.6019	85.68	76.36	28.5163	147.71		76.307	100.129	64.6309	43.3514		118.857	126.8	260.159	365.288
	129.062	88.17	218.48	90.3877	146.18		63.654	49.8138	95.142	141.953		129.461	93.3165	185.663	203.814
	114.065	110.75	230.17	171.227	39.99		76.4253	36.9059	59.2434	119.574		245.684	91.0946	173.706	279.879
	69.2005	72.94	37.88	99.4921	81.94		125.024	73.894	61.5783	85.6778		149.624	111.888	236.229	80.4205
	273.247	166.07	142.81	116.271	141.71		106.312	77.6766	73.4823	72.3912		92.7199	72.7563	48.7575	342.809
	104.146	115.09	40	70.5937	148.87		107.998	87.0849	94.1968	103.246		331.582	99.0168	66.7789	81.8598
	92.4087	55.26	88.59	71.6524	56.22		93.3276	172.419	143.624	95.3179		62.7978	81.2834	131.658	362.148
	83.8898	140.02	110.15	49.5742	69.71		116.848	110.154	104.342	117.328		194.026	86.2449	102.023	106.372
	73.3144	82.29	88.98	87.5325	63.14		200.552	72.8811	149.624	133.716		420.457	40.7721	101.747	179.09
	58.1655	113.36	46.73	89.618	79.32		120.385	80.1089	207.284	590.033		330.51	106.6	261.175	266.406
	382.182	26.92	70.3	75.3271	91.91		90.7313	90.6601	167.384	138.98		102.819	233.602	151.06	592.039
	39.6756	49.29	98.17	48.8603	41.8		46.3291	99.0892	152.356	194.313		62.7978	128.331	94.9486	120.794
	41.2632	31.3	63.33	123.725	33.05		332.448	102.734	131.368	300.404		186.223	107.309	69.2005	911.448
	48.1149	88.47	78.38	36.5681	68.28		99.1485	94.734	450.599	101.796		447.518	202.712	245.47	212.037
	55.2624	61.39	57.9	49.8368	145.41		51.0901	183.875	85.1297	193.402		97.9231	67.2079	88.3772	75.1357
	86.4825	62.49	68.13	82.5386	63.57		161.468	94.9162	19.8584	160.144		210.046	134.754	169.358	90.9193
	87.0033	256.04	38.04	63.7643	69.86		70.8493	95.7705	31.0101	116.227		536.545	371.75	169.358	96.8485
	41.1902	38.26	201.99	167.57	180.08		175.437	260.901	96.0622	86.1918		228.129	90.4343	118.299	130.534
	147.938	110.52	76.52	93.6176	58.42		132.152	73.6224	27.0945	365.881		531.777	149.269	128.251	127.893
	175.672	145.95	156.69	78.3837	49.05		181.562	30.22	49.0467	132.698		131.045	208.495	159.34	73.2342
	104.05	103.48	96.06	30.6541	94.05		36.8416	54.0592	59.1409	85.6075		628.502	83.0372	252.056	149.786
	221.422	88.38	101.11	68.148	82.62		142.299	291.541	83.0372	83.4579		109.782	207.73	49.351	92.8997
	150.441	83.94	379.97	196.614	222.73		166.392	73.3201	59.1409	116.383		151.538	177.5	382.652	257.736
	91.0847	59.73	275.19	74.7787	44.64		72.2523	37.9665	71.9387	131.008		92.8997	114.489	372.778	77.1083
	106.274	53.86	195.95	48.9219	57.48		117.917	349.08	272.936	68.398		175.16	61.8487	58.1655	368.862
	86.4825	112.31	95.03	34.0076	115.43		83.9895	104.638	174.935	413.065		152.764	96.8485	119.783	279.72
	32.3122	161.37	88.07	75.3271	97.19		111.291	51.5347	100.537	56.4131			636.714	629.047	173.13
	40.601	130.08	57.48	99.4921	130.57		304.786	66.9871	100.537	106.198			634.06	383.344	146.603
	90.9634	52.66	72.74	42.7216	74.81		204.842	51.5347	77.1083	58.355			93.6315	91.0847	132.025
	258.035	108.5	56.71	61.5207	97.67		40.8477	67.574	71.069	186.967			183.144	70.8493	305.369
	257.895	154.16	146.65	58.1482	69.01		61.733	88.8728	65.5629	56.056			101.558	96.1563	120.882
	168.168	132.58	55.54	239.761	52.25		83.9895	89.1224	146.189	194.086			99.9468	74.6545	383.118
	600.041	87.08	73.5	301.554	146.05		119.566	57.7673	96.9424	53.7708			31.0101	60.6846	115.951
	75.6861	169.09	72.78	142.144	96.46		272.017	82.4771	49.539	193.677			111.591	114.956	216.083
	137.732	87.24	74.81	33.3273	99.09		55.723	133.309	28.084	62.3473			146.965	97.3806	47.0259
	119.473	158.12	63.57	115.278	69.73		121.795	156.034	62.4345	82.234			83.4017	190.986	62.9185
	379.212	103.92	116.42	126.468	38.87		200.432	173.501	32.7235	60.1176			80.6841	382.082	148.321
	145.949	71.73		75.998	61.45		429.387	504.593	224.165	100.156			119.214	146.472	97.5351
	182.043	203.24		253.034	183		87.5296	96.7959	126.378	79.2119			137.197	84.6044	62.9185
	46.7605	33.09		290.753	135.95		40.8477	221.793	46.2781	67.1836			102.227	176.966	74.099
	126.183	281.13		298.196	126.82		249.577	108.506	120.794	114.706			544.015	140.889	29.7622
	154.705	177.36		50.7626	35.55		275.882	203.984	289.279	122.829			69.3406	189.806	63.566
	146.197	99.52		49.3324	59.62		70.2601	47.0795	39.7168	84.9364			379.331	128.039	347.337
	121.729	115.83		77.732	72.37		232.061	85.1569	62.7978	84.26			99.8253	99.9819	55.6527
	57.6976	70.85		53.5085	288.84		53.4162	156.84	84.0719	138.669			131.749	218.519	54.5238
	42.6275	176.46		69.5895	35.55		46.393	174.327	184.497	44.3586			79.9096	76.6125	47.8254
	100.366	71.71		88.7895	60.36		111.091	63.8755	88.4845	51.1883			170.589	106.694	76.3373
	140.339	93.48		141.239	96.46		213.861	64.4429	81.9339	96.209			138.298	86.7649	397.489
	312.227	85.31		68.0109	33.99		357.879	41.8008	205.232	95.107			147.88	326.002	116.694
	103.69	77.4		99.0892	102.42		133.309	146.603	166.047	109.466			75.3775	316.171	440.681
	76.4513	116.06		359.262	102.2		66.6546	48.5806	299.618	87.3028			113.331	75.998	253.721
	146.117	69.71		60.3583	26.66		59.8243	46.8967	111.591	100.646			402.95	344.353	71.6006
	142.509	95.9		113.509	54.96		180.077	105.211	147.624	93.1445			99.8101	92.8125	52.251
	884.552	63.91		75.5419	95.54		127.943	55.0773	117.161	100.696			97.3639	116.598	66.2075
	145.083	77.09		65.6472	59.99		181.293	59.2178	99.399	89.8529			216.034	124.6	126.222
	358.237	176.58		53.7387	53.74		141.779	52.251	87.2415	89.8529			67.2305	96.1563	351.827
	63.662	50.79		71.7204	63.62		37.9665	69.8636	158.121	46.3291			221.696	69.1268	72.7563
	171.311	68.02		61.4525	63.23		299.122	46.4743	73.4204	111.105			178.199	423.925	104.4
	188.174	106.88		48.5253	135.69		119.649	93.7933	78.9933	73.5741			130.732	199.172	75.3775
	311.705	81.16		53.3237	87.67		60.6439	40.0591	85.7687	81.7933			118.256	54.6496	77.7742
	148.978	80.57		102.421	26.66		172.931	60.4598	60.7601	114.065			202.712	33.8418	290.817
	112.152	103.99		93.945	66.65		82.4771	35.906	92.7199	88.4112			50.6292	42.7376	86.4732
	250.209	124.12		100.832	29.64		165.909	105.211	81.6186	67.8527			40.7721	69.1268	75.1357
	138.717	84.26		53.8764	74.95		120.43	41.546	49.9051	43.9265			39.2945	58.3201	77.1083
	183.969	199.25		160.533	46.66		44.9335	32.0207	52.3959	63.7643			43.5425	197.792	350.259
	86.907	114.95		67.2216	109.07		119.834	51.2249	28.9876	53.3397			34.834	118.279	202.105
	451.473	69.49		124.915	60.36		120.163	190.196	53.9927	38.494			111.591	69.0196	578.648
	68.8764	254.97		25.2081	62.57		111.091	89.9128	40.6604	59.7827			64.6309	230.952	67.2305
	62.211	54.73		90.889	100.87		326.071	53.2857	62.0201	51.0901			67.2756	42.2146	83.6197
	104.023	156.1		124.064	33.99		450.372	147.428	77.9884	69.7784			68.615	136.998	92.7199
	48.88	107.41		61.4285	101.18		67.72	94.4059	41.1056	59.4796			73.4823	117.756	181.379
	118.841	142.55		77.469	95.93		133.309	65.2847	95.7934	55.9126			82.1558	178.245	118.487
	90.442	38.26		78.874	822.88		143.045	141.55	54.5238	75.1002			62.2398	62.211	202.517
	230.781	79.46		274.331	75.54		160.495	108.616	59.2434	62.1053			106.941	80.2628	334.773
	216.966	62.24		100.832	71.72		171.21	349.752	59.2434	69.4901			152.923	135.695	294.97
	317.604	85.08		93.945	99.98		197.792	82.5242	38.3174	69.4901			56.1681	239.266	203.451
	151.671	67.28		306.26	84.03		51.8689	160.179	92.7199	49.8368			77.7742	55.5455	151.057
	293.045	249.07		77.469	77.47		103.69	317.778	68.0155	51.1883			55.7616	278.234	132.884
	197.042	67.28		103.936	95.81		89.6746	91.9808	82.5793	92.0168			80.6841	167.006	249.233
	51.5347	82.03		217.967	98.35		90.4693	209.069	71.6006	100.406			49.0467	204.516	136.565
	96.1563	101.02		107.753	60.59		107.385	353.337	24.3838	78.3965			76.3373	372.16	434.686
	58.3201	104.53		42.0135	47.53		120.43	46.8967	34.4839	194.148			177.517	148.862	119.214
	135.312	107.99		93.2325	56.37		67.72	41.546	64.7949	140.339			117.005	146.472	80.6841
	60.6846	125.51		114.289	90.89		73.8567	86.3503	43.2629	113.757			116.277	1155.56	74.099
	48.88	95.94		53.8035	45.25		49.6814	69.1435	118.704	76.307			157.833	139.055	85.1297
	125.862	111.96		93.1062	348.81		66.6546	72.4848	232.065	193.277			135.327	180.843	49.9051
	79.9855	242.15		368.837	79.27		70.2601	119.519	248.062	57.3835			117.871	290.481	33.8177
	475.656	134.21		50.4162	127.56		44.9335	63.8755	54.9947	47.1879			147.829	55.5455	64.6309
	71.133	125.7		207.266	186.84		98.1632	30.0664	39.7168	105.211			69.3406	198.986	115.767
	196.942	52.25		111.826	102.72		83.0141	85.7687	71.6006	121.836			238.562	118.279	30.863
	61.2916	190.16		90.889	58.89		85.1569	179.961	115.334	140.339			100.023	152.66	166.303
	105.343	53.99		109.558	114.29		89.8671	50.1476	38.3174	95.202			62.0201	167.832	121.67
	93.6597	95.79		263.344	81.66		456.469	96.4247	60.8349	83.6501			175.946	73.9903	169.196
	327.521	132.88		165.348	49		63.9715	53.2857	87.1546	97.813			87.917	130.199	915.85
	63.5456	87.08		48.9957	30.3		69.4119	42.3774	256.48	96.209			113.21	360.736	14.3624
	175.959	45.42		163.319	34.65		119.566	98.9708	83.3472	51.7151			753.81	52.0115	83.1832
	48.7283	63.3		190.646	95.07		96.7959	50.1476	58.9353	76.7007			83.6197	71.133	71.4733
	122.543	102.06		274.102	75.16		160.218	46.8967	59.2178	124.259			119.962	92.0649	60.6601
	87.6423	122.63		518.015	97.71		274.545	53.2857	40.0591	70.8209			80.2883	118.509	91.667
	71.7204	80.68		42.8455	51.11		132.156	87.0849	38.672	64.2662			99.8253	112.636	229.012
	121.552	92.72		188.848	18.79		186.103	84.0539	104.342	53.6399			201.752	97.3806	99.8101
	698.012	382.56		71.7927	16.81		70.2601	194.728	24.7542	106.879			644.403	116.259	326.065
	48.88	66.21		53.8035	109.24		111.091	41.8733	77.128	113.509			91.435	221.971	255.561
	113.748	25.12		148.474	70.02		95.5383	68.3048	112.336	52.4368			1237.58	124.6	142.713
	81.9367	71.6		279.978	58.82		104.638	58.5221	60.8349	91.9844			287.47	275.084	135.853
	142.66	77.68		93.945	517.13		40.8477	65.4471	117.161	39.5584			69.0776	66.8395	256.024
	115.334	67.64		186.002	69.18		52.9987	79.7766	41.3997	122.543			101.154	336.024
	119.214	42.52		101.53	111.83		49.6814	132.059	221.545	105.343			49.0467	136.764
	111.591	71.47		61.4285	53.8		96.7959	176.153	77.1083	132.306			107.957	143.045
	644.534	62.02		174.332	76.45		66.6546	186.166	57.8967	81.6953			68.7254	178.853
	261.278	141.45		53.8764	72.28		40.8477	73.2549	144.907	75.5419			78.4538	746.168
	209.127	49.91		140.855	61.17		133.974	132.747	169.411	79.9855			41.3997	290.481
	84.0719	70.53			97.07		76.6125	63.8755	71.7275	49.3324			63.8755	80.8675
	314.713	70.58			30.3		31.4213	141.164	64.2307	79.9855			58.0014	44.1317
	416.124	80.42			18.79		95.719	69.1435	76.3373	92.4128			570.182	44.0179
	130.15	64.65			37.58		73.8567	34.3517	317.83	94.3162			43.0168	64.6245
	257.983	97.92			26.57		143.613	103.598	40.0591	231.592			118.397	520.797
	68.1269	48.77			86.47		88.8096	46.0151	87.0849	139.108			142.66	509.39
	64.2307	33.28			34.65		83.092	82.7628	70.5764	392.86			114.595	70.8493
	86.7649	77.34			100.99		34.834	87.0501	65.932	73.3201			458.358	714.399
	159.971	49.87			120.31		69.6679	167.285	59.1409	54.8749			121.695	71.7504
	152.077	43.54			82.76		341.057	135.312	130.081	117.337			165.131	50.4574
	109.322	98.53			110.34		117.986	60.6439	69.3625	139.055			111.808	70.8493
	73.3201	128.11			79.27		47.3153	100.253	87.917	115.364			97.3639	161.536
	79.9855	63.3			67.74		103.598	122.2	60.5851	127.595			284.671	178.231
	126.8	116.69			77.47		92.0303	180.57	616.987	120.245			69.0776	133.114
	55.944	34.83			48.92		58.5221	51.8689	111.155	191.038			156.995	524.593
	81.0888	98.56			72.28		135.908	57.7673	65.3775	150.199			103.715	65.1967
	49.3324	109.84			122.86		52.251	236.183	66.2075	123.825			257.135	82.9269
	156.429	103.45			79.27		48.5806	70.8897	58.0014	288.837			91.435	75.4603
	55.723	301.62			26.57		160.577	112.174	40.6604	60.3583			87.5193	469.518
	42.2146	48.77			56.02		137.34	181.714	586.107	273.365			73.4823	384.8
	55.944	69.34			30.3		73.3201	130.408	168.738	93.3165			199.171	93.789
	94.2639	130.92			157.87		81.6953	128.578	92.4578	87.3602			64.6543	1037.52
	638.046	131.88			34.65		240.306	238.771	110.292	249.171			164.247	113.19
	98.3893	75.56			45.25		74.9515	155.289	68.1269	315.78			83.6197	92.8314
	146.202	70.58			35.43		55.723	76.7091	95.9358	282.73			81.0218	41.1902
	88.4552	157.19			87.23		112.811	109.412	54.1049	160.033			106.6	81.7565
	48.88	221.24			71.79		99.3628	40.8477	66.3905	114.609			82.0264	133.385
	102.421	48.42			45.25		44.4364	83.9895	48.7676	142.181			83.7647	85.6075
	62.8426	68.97			33.61		66.6546	89.6746	54.5238	88.6728			138.834	79.2119
	283.071	73.48			104.87		88.8728	22.2182	66.2075	127.822			94.2611	44.4942
	172.817	149.27			124.92		44.4364	47.549	166.202	137.693			284.671	81.2144
	129.553	106.3			84.03		111.047	55.5455	23.6897	63.303			582.126	75.1002
	77.2861	92.46			115.25		88.8728	109.412	28.9876	179.935			130.15	141.727
	173.715	106.24			8.4		74.9515	105.577	46.7995	117.432			87.7097	44.1317
	71.133	202.22			47.53		67.9746	88.8728	62.0201	65.3775			66.1846	87.4522
	101.55	89.17			117.64		333.54	82.2074	46.7995	62.2398			44.4048	297.853
	321.067	28.35			168.05		73.3201	111.091	61.5783	55.7616			78.9741	113.359
	49.3324	83.04			129.93		157.106	155.527	44.4048	107.21			284.687	74.5501
	233.978	112.57			138.58		51.1019	178.425	137.946	295.212			368.401	70.9767
	184.13	49.05					388.634	149.011	55.7616	92.4414			154.705	79.3512
	114.375	84.05					58.3201	60.3583	74.4665	48.0469			141.259	371.136
	117.337	54.24					149.044	104.426	93.6315	98.5869			90.687	150.294
	230.781	149.88					153.225	66.6546	103.173	180.667			97.8643	389.338
	55.944	96.8					180.447	111.091	54.6904	177.79			163.12	174.985
	48.7283	431.97					37.7709	111.047	30.0664	98.5561			93.4136	207.234
	82.4771	87.08					118.091	309.165	52.3959	52.3959			254.34	227.372
	99.487	46.28					40.8477	84.1801	522.672	104.792			81.3749	38.7021
	63.662	88.48					78.8042	80.5336	244.565	235.722			163.107	48.1983
	147.981	92.81					161.378	64.8183	65.3775	141.121			829.421	51.9669
	61.2916	79.99					100.793	64.4429	78.9741	87.2415			225.519	168.639
	95.8478	79.99					153.517	106.927	106.372	98.0624			248.7	95.8955
	62.567	235.36					152.525	540.12	215.704	90.5683			63.9059	57.6802
	33.8418	55.72					101.558	40.3984	76.3572	110.155			189.5	79.2119
	105.39	186.75					48.5181	48.5806	78.8588	102.049			359.068	95.107
	138.717	89.98					171.873	48.7987	87.917	381.655			89.4947	86.2617
	106.485	263.5					47.3153	71.7275	86.2449	64.0888			227.186	77.4302
	157.436	114.78					138.561	45.2842	101.355	163.571			202.485	86.5406
	115.62	37.77					117.986	87.7097	143.096	111.591			49.2899	108.23
	156.808	73.62					162.044	46.8967	73.5553	120.982			135.09	92.104
	75.5419	86.91					179.809	47.3153	39.3708	48.173			76.1753	103.246
	93.2635	115.53					117.329	85.7687	78.5532	170.695			100.196	67.1388
	93.4222	119.09					167.945	45.2842	48.9305	147.88			44.4942	58.6639
	48.88	52.01					126.222	107.591	83.3997	95.4762			47.6115	198.883
	69.1982	204.62					21.2601	120.114	88.1198	222.774			63.3695	355.92
	74.1569	75.22					117.329	64.6543	39.5584	114.82			164.395	165.787
	100.081	149.56					50.1476	109.851	279.808	146.189			62.7326	441.34
	111.888	79.21					112.188	119.519	679.238	102.819			606.878	182.84
	364.873	92.53					84.9335	210.292	83.3997	100.023			687.589	75.4337
	96.2589	130.4					97.1143	103.569	64.7004	32.7235			70.9549	73.5741
	143.096	107.41					47.0259	66.9139	50.714	45.7175			171.56	73.5741
	499.045	79.46					121.732	55.0773	51.8689	125.644			78.7444	69.4901
	79.6454	47.53					116.837	58.5221	114.956	77.9884			49.173	68.03
	89.9769	80.87					43.6816	56.6521	202.332	101.453			111.795	50.7945
	92.0649	83.65					162.062	199.635	85.7346	178.862			196.124	109.117
	75.4438	96.7					135.864	627.42	61.2916	21.8234			295.279	87.0033
	79.3971	311.61					94.8387	153.477	63.662	173.516			44.0847	35.6788
	345.012	88.98					73.2549	140.42	54.6496	208.313			269.295	374.256
	62.567	77.68					283.528	85.4143	61.2916	71.6006			254.915	78.9707
	62.567	62.02					68.3048	187.732	76.4513	233.16			199.579	37.1942
	64.7004	103.11					74.548	84.1801	78.8042	154.295			117.891	54.7331
	46.393	75.38					132.644	75.6988	51.8213	158.609			213.984	40.5763
	165.447	77.99					68.7033	86.4732	239.132	153.685			165.539	44.1317
	56.9064	204.57					158.915	70.7267	139.904	237.089			62.1053	87.2223
	63.662	97.36					66.5046	57.7131	83.3997	59.2434			94.811	62.1215
	134.232	107.27					77.6766	99.4142	83.6361	106.372			251.673	88.468
	110.935	98.66					90.3168	127.893	33.8418	62.0201			56.4309	256.725
	217.716	54.24					43.6816	57.8967	51.1019	186.711			49.351	51.9862
	189.806	90.64					34.3517	69.1435	94.5253	90.3839			144.651	149.919
	137.825	218.01					164.025	78.2409	120.43	154.384			39.0893	54.013
	385.529	64.63					140.42	49.2627	113.509	33.8177			75.1002	174.525
	208.07	80.68					257.212	60.1328	58.3201	64.2307			177.123	54.5309
	600.554	38.36					219.33	202.936	123.666	38.3174			108.471	107.775
	132.306	124.55					226.421	121.869	71.7892	145.825			64.6245	149.986
	91.7695	99.4					70.0154	94.9026	252.252	111.957			163.347	227.504
	78.8981	59.58					98.6638	40.6604	181.714	96.9424			196.884	334.075
	129.553	82.58					99.4142	85.0584	92.0649	87.0501			97.2056	234.66
	82.9546	106.81					152.017	88.433	63.662	40.7721			55.9126	94.2055
	332.131	330.65					237.101	84.9335	51.8689	114.609			77.9342	51.1883
	294.129	70.53					190.571	61.7751	105.554	278.334			401.685	97.2056
	43.6518	94.28					732.959	127.251	271.799	216.539			70.4656	76.3859
	75.998	88.48					40.6604	130.546	102.589	124.869			67.8527	38.5462
	80.2628	43.54					60.057	85.7687	122.905	119.519			267.431	50.3179
	53.4162	72.17					67.2079	54.6627	114.677	93.0302			375.156	41.3119
	73.9903	52.25					49.8138	62.9185	62.8426	75.458			109.117	44.4717
	82.4771	136.25						143.085	108.597	174.205			70.9767	113.745
	66.8026	120.79						60.057	54.2415	255.704				175.22
	65.9473	54.52						34.834	89.6746	130.15				125.124
	260.399	83.35						34.3517	86.4228	79.6053				316.707
	75.1816	90.38						45.7175	119.587	254.276				133.214
	140.889	54.1						65.4471	122.905	264.262				222.842
	88.4831	35.27						144.655	158.514	93.6315				199.385
	187.491	99.83						240.764	508.365	110.443				185.905
	336.926	198.29						94.4059	64.7004	129.32				299.167
	71.133	92.72						494.498	468.767	75.3775				194.026
	237.153	225.17						195.078	60.6846	95.2854				183.086
	142.353	150.43						95.0463	52.0115	88.141				79.7766
	104.638	264.89						50.6292	69.554	152.923				737.481
	353.381	157.81						67.2079	190.87	153.99				96.0622
	69.7666	81.12						78.2409	44.4364	205.328				123.71
	38.3546	62.8						45.2842	85.7346	135.192				161.987
	45.804	141.46						116.902	92.8125	73.9351				534.545
	60.6846	62.92						94.4059	61.773	126.857				161.029
	471.345	50.72						181.488	113.509	51.7844				507.361
	135.695	120.98						82.9641	327.845	50.6292				297.56
	82.4472	53.99						50.1476	63.5456	147.87				220.585
	48.9305	92.31						31.3989	63.662	102.45				135.853
	59.8243	60.06						92.8997	100.671	117.005				90.986
	452.428	147.64						62.7978	67.171	42.8401				78.5504
	84.6044	66.21						236.717	52.0115	77.1083				146.603
	4.44364	701.55						311.102	459.702	41.3997				87.1546
	154.476	28.08						101.826	90.0317	51.7844				112.565
	96.1563	101.15						88.8096	64.5858	183.706				87.0849
	117.924	113.1						42.5203	50.6653	203.242				68.1269
	118.841	160.36						21.2601	316.28	122.031				87.5193
	69.7666	111.6						57.7131	109.322	306.959				86.6134
	309.025	138.02						53.0861	165.865	188.103				54.6904
	144.572	199.38						61.6276	42.7376	144.34				141.174
	169.34	169.84						110.224	89.9769	70.5764				111.808
	157.999	155.01						49.2627	261.402	97.6905				76.6347
	90.442	91.44						64.0415	51.5347	116.434				58.4184
	83.6361	77.99						36.9059	89.9769	318.736				50.719
	533.204	281.07						67.2079	69.554					135.271
	323.937	47.57						37.274	53.4162					92.7199
	115.299	73.89							102.926					52.3669
	127.904	43.54							104.426					33.5022
	222.015	119.18							70.994					33.0923
	126.8	216.9							82.4472					69.3406
	148.081	131.56							31.4213					19.8584
	97.0506	284.98							145.559					128.189
	46.7111	78.28							132.287					187.732
	54.6496	57.5							232.454					75.3775
	143.303	77.11							97.3806					106.029
	246.302	48.42							42.7376					98.5561
	172.46	104.79							51.5347					249.373
	136.89	95.17							79.3971					28.084
	172.46	501.91							22.875					76.7139
	81.6953	214.34							80.1089					357.761
	118.279	109.01							75.5419					151.488
	76.7091	40.77							70.7153					90.5683
	89.9769	71.07							106.671					205.764
	83.6361	335.71							83.6361					130.755
	79.9855	52.51							63.662					49.9051
	365.008	47.32							51.8689					218.963
	99.8584	88.96							263.789					206.117
	307.808	81.93							82.6565					143.804
	144.418	76.71							26.8464
	100.671	39.72							82.4771
	175.65	143.17							296.303
	292.142	97.07							324.941
	219.061	57.71							85.821
	336.839	50.78							63.662
	240.881	62.92							95.4349
	144.076	152.94							81.7557
	88.4552	577.05							59.0352
	279.72	45.37							64.7004
	93.7387	109.34							54.1049
	1139.93	136.58							279.993
	106.392	56.41							98.3642
	193.311	117.23							118.279
	151.622	61.32							60.6846
	273.654	67.85							48.779
	92.8125	69.2							165.149
	953.026	172.97							79.1168
	111.888	140.12							73.3537
	176.071	36.13							263.686
	120.266	125.47							76.7091
	184.839	43.93							93.3165
	329.324	117.61							91.203
	118.321	36.13							62.567
		147.02							17.7746
		135.09							85.821
		62.73							81.7557
		150.87							171.311
		107.41							279.217
		96.4							164.864
		81.2							244.975
		119.47							109.322
		91.59							119.442
									73.9903
									155.527
									64.5858
									61.2916
									95.6416
									73.9903
									154.476
									77.3819
									547.633
									123.466
									196.653
									80.1089
									40.0544
									61.773
									105.343
									47.2365
									106.671
									70.7153
									78.5532
									48.9305
									56.6455
									242.464
									134.027
									43.8476
									155.822
									57.4954
									103.598
									53.439
									92.4463
									46.7179
									81.1069
									45.8436
									54.4729
									104.638
									119.442
									59.9892
									56.6455
									124.6
									81.9367
									291.092
									55.5455
									73.3201
									55.944
									59.0352
									55.944
									74.5221
									31.1055
									24.44
									73.3201
									48.88
									59.9892
									90.0317
									52.0115
									52.0115
									36.1686
									66.8395
									456.469
									104.449
									89.9769
									105.343
									87.8954
									125.095
									71.7204
									69.554
									99.487
Average	157.963	111.853	112.362	118.525	97.0123		120.233	107.514	110.048	118.296		231.588	161.229	178.964	196.209

## Sheet: Figure 8E
Uninj.Control	Embryo 1				Embryo 2				Embryo 3				Embryo 4				Embryo 5				Cas9-Control	Embryo 1				Embryo 2				Embryo 3				Embryo 4				tmem63c ex2-sgRNA	Embryo 1				Embryo 2				Embryo 3
	No. Slit diaphragms (SD)	length GBM (nm)	No. SD/GBM (nm)	No. SD/GBM (µm)	No. Slit diaphragms (SD)	length GBM (nm)	No. SD/GBM (nm)	No. SD/GBM (µm)	No. Slit diaphragms (SD)	length GBM (nm)	No. SD/GBM (nm)	No. SD/GBM (µm)	No. Slit diaphragms (SD)	length GBM (nm)	No. SD/GBM (nm)	No. SD/GBM (µm)	No. Slit diaphragms (SD)	length GBM (nm)	No. SD/GBM (nm)	No. SD/GBM (µm)		No. Slit diaphragms (SD)	length GBM (nm)	No. SD/GBM (nm)	No. SD/GBM (µm)	No. Slit diaphragms (SD)	length GBM (nm)	No. SD/GBM (nm)	No. SD/GBM (µm)	No. Slit diaphragms (SD)	length GBM (nm)	No. SD/GBM (nm)	No. SD/GBM (µm)	No. Slit diaphragms (SD)	length GBM (nm)	No. SD/GBM (nm)	No. SD/GBM (µm)		No. Slit diaphragms (SD)	length GBM (nm)	No. SD/GBM (nm)	No. SD/GBM (µm)	No. Slit diaphragms (SD)	length GBM (nm)	No. SD/GBM (nm)	No. SD/GBM (µm)	No. Slit diaphragms (SD)	length GBM (nm)	No. SD/GBM (nm)
	55	15204.9	0.00361726	3.61726	19	3647.59	0.00520891	5.20891	17	2650.69	0.00641342	6.41342	15	2829.95	0.00530045	5.30045	24	4244.67	0.00565415	5.65415		29	4140.9	0.0070033	7.0033	19	3152.58	0.0060268	6.0268	25	4393.12	0.00569071	5.69071	13	3392.81	0.00383164	3.83164		31	8785.93	0.00352837	3.52837	28	6935.21	0.00403737	4.03737	39	16454.8	0.00237012
	21	5402.07	0.0038874	3.8874	20	4288.36	0.00466379	4.66379	14	2096.34	0.00667832	6.67832	69	14767.5	0.00467241	4.67241	25	4180.16	0.00598063	5.98063		10	1648.18	0.00606731	6.06731	7	976.114	0.00717129	7.17129	22	4855.75	0.00453071	4.53071	11	1822.21	0.00603664	6.03664		28	9603.23	0.00291569	2.91569	8	2277.57	0.00351251	3.51251	21	10171.2	0.00206466
	13	4334.5	0.00299919	2.99919	23	4917.43	0.00467724	4.67724	18	4312.39	0.00417402	4.17402	12	2304.38	0.00520748	5.20748	29	5818.56	0.00498405	4.98405		12	3759.01	0.00319233	3.19233	12	1964.84	0.00610738	6.10738	26	4977.98	0.005223	5.223	13	3261	0.0039865	3.9865		24	8816.81	0.00272207	2.72207	13	2844.64	0.00456999	4.56999	29	7305.79	0.00396945
	11	2152.7	0.00510986	5.10986	28	4749.55	0.00589529	5.89529	18	3335.38	0.00539668	5.39668	16	2041.96	0.0078356	7.8356	34	5705.83	0.00595881	5.95881		7	837.58	0.00835741	8.35741	21	3196.7	0.00656927	6.56927	10	1807.12	0.00553368	5.53368	8	1139.65	0.00701971	7.01971		35	10874.1	0.00321864	3.21864	8	3776.23	0.00211852	2.11852	20	4761.89	0.00420002
	17	3794.1	0.00448064	4.48064	17	3342.76	0.00508561	5.08561	18	2428.28	0.00741265	7.41265	41	5772.78	0.0071023	7.1023	22	2970.95	0.00740504	7.40504		6	803.15	0.00747058	7.47058	5	1313.44	0.0038068	3.8068	26	5114.18	0.0050839	5.0839	22	4022.36	0.00546943	5.46943		15	5388.45	0.00278373	2.78373	24	4009.7	0.00598549	5.98549	17	5493.49	0.00309457
	11	3316.6	0.00331665	3.31665	8	2193.69	0.00364682	3.64682	20	3564.37	0.00561109	5.61109	44	8675.9	0.00507152	5.07152	31	4311.86	0.00718948	7.18948		8	1409.9	0.00567415	5.67415	7	724.177	0.00966614	9.66614	27	4504.3	0.00599428	5.99428	24	3776.89	0.00635443	6.35443						37	8292.21	0.00446202	4.46202	23	5796.41	0.00396798
	23	3530.42	0.0065148	6.5148	27	4600.61	0.00586879	5.86879	11	2260.39	0.00486642	4.86642	14	1866.47	0.0075008	7.5008	17	2650.67	0.00641346	6.41346		15	2751.84	0.0054509	5.4509	9	1918.4	0.00469142	4.69142	9	1294.94	0.00695014	6.95014	15	3375.41	0.00444391	4.44391						27	5804.82	0.0046513	4.6513	28	5646.67	0.00495868
	26	5671.58	0.00458426	4.58426	17	3320.1	0.00512032	5.12032	14	1937.19	0.00722697	7.22697	15	3379.34	0.00443873	4.43873	19	2914.59	0.00651892	6.51892		13	1505.67	0.00863401	8.63401	10	2005.11	0.00498726	4.98726	16	3229.89	0.00495373	4.95373	13	3023.44	0.00429974	4.29974						12	2895.76	0.00414398	4.14398	29	7721.57	0.00375571
	20	6115.67	0.00327029	3.27029	13	2474.13	0.00525436	5.25436	10	2224.13	0.00449615	4.49615	27	6528.22	0.00413589	4.13589	28	3751.54	0.0074636	7.4636		9	1187.52	0.0075788	7.5788	33	4772.43	0.00691471	6.91471	31	6903.61	0.00449041	4.49041	15	4195.96	0.00357487	3.57487						25	6520.41	0.00383412	3.83412	41	12450.3	0.0032931
	48	10875.4	0.00441362	4.41362	15	2924.89	0.00512839	5.12839	10	1287.87	0.00776473	7.76473					47	7083.86	0.0066348	6.6348		24	3561.46	0.0067388	6.7388	18	3220.11	0.00558988	5.58988	19	2918.66	0.00650985	6.50985	18	3695.65	0.00487058	4.87058						42	6810.87	0.00616661	6.16661	14	4787.25	0.00292443
	16	4875.47	0.00328173	3.28173	9	1533.84	0.00586764	5.86764									32	5368.55	0.00596065	5.96065		14	2730.49	0.00512728	5.12728	21	5566.75	0.0037724	3.7724	31	6093.22	0.00508762	5.08762	18	2905.02	0.00619617	6.19617						10	4378.04	0.00228413	2.28413	9	3631.12	0.00247858
	51	11323	0.00450411	4.50411	25	4126.93	0.00605777	6.05777									25	4289.4	0.00582832	5.82832		15	3821.48	0.00392518	3.92518	8	1227.65	0.00651649	6.51649	12	3260.55	0.00368036	3.68036	15	1787.93	0.0083896	8.3896						26	4893.83	0.00531281	5.31281	27	5739.19	0.00470449
	38	8549.28	0.00444482	4.44482	18	3745.59	0.00480565	4.80565									14	1706.13	0.00820569	8.20569		15	3736.19	0.00401479	4.01479	23	3302.35	0.00696473	6.96473	17	3832.08	0.00443623	4.43623	27	4471.43	0.00603834	6.03834						25	5736.38	0.00435815	4.35815	14	2299.54	0.00608818
	21	5411.09	0.00388092	3.88092	15	3028.27	0.00495333	4.95333									40	5875.25	0.00680822	6.80822		33	7768.36	0.004248	4.248	7	1090.7	0.00641792	6.41792	13	1605.24	0.00809846	8.09846	26	5766.36	0.00450891	4.50891						16	4373.86	0.00365809	3.65809	4	1757.35	0.00227615
	22	6383.8	0.00344622	3.44622	16	3861.78	0.00414316	4.14316														32	5573.83	0.00574112	5.74112	16	3841.11	0.00416546	4.16546	18	4628.53	0.00388892	3.88892	17	5480.81	0.00310173	3.10173						12	1756.76	0.00683076	6.83076	20	3013.6	0.00663657
	12	3765.65	0.0031867	3.1867	15	2388.14	0.00628103	6.28103														11	2016.29	0.00545555	5.45555	24	3909.5	0.00613889	6.13889	32	4757.84	0.00672574	6.72574	20	3747.68	0.00533663	5.33663						15	4231.24	0.00354506	3.54506	21	4090.54	0.00513379
	37	9265.27	0.00399341	3.99341	16	3065.89	0.00521871	5.21871														17	3414.07	0.00497939	4.97939	9	1205.27	0.00746722	7.46722	30	6194.93	0.00484267	4.84267	14	2705.9	0.00517389	5.17389						27	5866.5	0.0046024	4.6024	22	7762.05	0.0028343
	16	5755.64	0.00277988	2.77988	17	3339.03	0.0050913	5.0913														31	6130.28	0.00505686	5.05686	19	3493.55	0.0054386	5.4386	10	2573.85	0.00388523	3.88523	14	2755.97	0.00507989	5.07989										27	4031.69	0.00669694
	14	4826.14	0.00290087	2.90087	15	3210.52	0.00467214	4.67214														13	2640.01	0.00492422	4.92422	21	3604.95	0.00582532	5.82532	40	8781.96	0.00455479	4.55479	13	3170.32	0.00410053	4.10053										11	2803.9	0.00392311
					23	4741.95	0.00485032	4.85032														17	2974.86	0.00571455	5.71455	13	3006.71	0.00432366	4.32366	35	5814.32	0.00601962	6.01962	15	3042.68	0.00492986	4.92986
					36	6773.18	0.00531508	5.31508														7	1146.75	0.00610423	6.10423	9	1374.09	0.00654978	6.54978	39	7805.39	0.00499655	4.99655	14	2745.62	0.00509903	5.09903
					29	5824.61	0.00497888	4.97888														27	5797.02	0.00465756	4.65756	11	1816.62	0.00605519	6.05519	13	2132.95	0.00609485	6.09485	14	3096.43	0.00452133	4.52133
																										33	5962.93	0.0055342	5.5342	25	4116.21	0.00607355	6.07355	8	1044.16	0.00766169	7.66169
																										6	774.805	0.00774388	7.74388	7	1201.44	0.00582635	5.82635	11	2517.2	0.00436993	4.36993
																										5	1609.55	0.00310646	3.10646
																										10	1585.66	0.00630651	6.30651
																										7	808.298	0.00866017	8.66017
																										19	2779.28	0.00683631	6.83631
Average			0.00392698	3.92698			0.00512657	5.12657			0.00600404	6.00404			0.00569613	5.69613			0.00650042	6.50042				0.00573256	5.73256			0.00604836	6.04836			0.00538214	5.38214			0.00518312	5.18312				0.0030337	3.0337			0.00435725	4.35725			0.00396689
[truncated: 5 more columns]

## Sheet: Figure 8H+I
	Figure 8H		Figure 8I
	No.cells	Volume	Cells/Volume * 10^4
Uninj. Control
Uninj.Control 1	106	96300	11.0073
Uninj.Control 2	77	41300	18.6441
Uninj.Control 3	98	59700	16.4154
Uninj.Control 4	70	45000	15.5556
Uninj.Control 5	105	78000	13.4615
Uninj.Control 6	125	82100	15.2253
Cas9 Control
Cas9 Control 1	132	102000	12.9412
Cas9 Control 2	95	59200	16.0473
Cas9 Control 3	123	129000	9.53488
Cas9 Control 4	52	43300	12.0092
Cas9 Control 5	139	101000	13.7624
Cas9 Control 6	170	109000	15.5963
tmem63c ex2-sgRNA
tmem63c ex2-sgRNA 1	132	127000	10.3937
tmem63c ex2-sgRNA 2	139	132000	10.5303
tmem63c ex2-sgRNA 3	171	206000	8.30097
tmem63c ex2-sgRNA 4	128	123000	10.4065
tmem63c ex2-sgRNA 5	216	215000	10.0465
tmem63c ex2-sgRNA 6	92	64900	14.1757
tmem63c ex2-sgRNA 7	91	66300	13.7255
